# Supplementary material for: Effect of differentiation, de novo innervation, and electrical pulse stimulation on mRNA and protein expression of Na+,K+-ATPase, FXYD1, and FXYD5 in cultured human skeletal muscle cells
Source: PLoS One. 2021 Feb 26;16(2):e0247377. doi: 10.1371/journal.pone.0247377 (PMC7909653; doi:10.1371/journal.pone.0247377)
Supplement: S1 Data — (XLSX) [file pone.0247377.s003.xlsx]

## Sheet: Figure 1B NCAM
Well	Sample Name	Detector	Ct	StdDev Ct	CV (%)	Warning	Average Ct	Corrected Ct	1+Efficiency		Well	Sample Name	Detector	Ct	StdDev Ct	CV (%)	Warning	Average Ct	1+Efficiency	NCAM1/18SrRNA	NCAM1/PPIA	NCAM1/average control
A10	P1 fb	18SrRNA Hs99999901_m1	14.74	0.183	1.23067		14.87	7.13121	1.81317		A1	P1 fb	NCAM1 Hs00941830_m1	33.74	0.189	0.562333		33.61	1.90942	2.52283e-08	9.75856e-05	5.34277e-07
B10	P1 fb	18SrRNA Hs99999901_m1	15	0.183							B1	P1 fb	NCAM1 Hs00941830_m1	33.48	0.189
C10	P1 df	18SrRNA Hs99999901_m1	14.72	0.107	0.723217		14.795	7.05621	1.81317		C1	P1 df	NCAM1 Hs00941830_m1	30.03	0.018	0.05997		30.015	1.90942	2.468e-07	0.00216744	6.56379e-06
D10	P1 df	18SrRNA Hs99999901_m1	14.87	0.107							D1	P1 df	NCAM1 Hs00941830_m1	30	0.018
E10	P1 mb	18SrRNA Hs99999901_m1	15.08	0.027	0.179283		15.06	7.32121	1.81317		E1	P1 mb	NCAM1 Hs00941830_m1	23.3	0.004	0.0171674		23.3	1.90942	2.22373e-05	0.0902139	0.000485693
F10	P1 mb	18SrRNA Hs99999901_m1	15.04	0.027							F1	P1 mb	NCAM1 Hs00941830_m1	23.3	0.004
G10	P1 cev	18SrRNA Hs99999901_m1	14.44	0.062	0.430556		14.4	6.66121	1.81317		G1	P1 cev	NCAM1 Hs00941830_m1	21.67	0.04	0.184843		21.64	1.90942	4.39349e-05	0.430785	0.00115504
H10	P1 cev	18SrRNA Hs99999901_m1	14.36	0.062							H1	P1 cev	NCAM1 Hs00941830_m1	21.61	0.04
A11	P2 fb	18SrRNA Hs99999901_m1	15.69	0.085	0.539683		15.75	8.01121	1.81317		A2	P2 fb	NCAM1 Hs00941830_m1	34.15	0.047	0.137769		34.115	1.90942	3.07227e-08	0.000163977	7.65922e-07
B11	P2 fb	18SrRNA Hs99999901_m1	15.81	0.085							B2	P2 fb	NCAM1 Hs00941830_m1	34.08	0.047
C11	P2 df	18SrRNA Hs99999901_m1	15.72	0.065	0.414673		15.675	7.93621	1.81317		C2	P2 df	NCAM1 Hs00941830_m1	32.12	0.059	0.183458		32.16	1.90942	1.04049e-07	0.000816022	2.88919e-06
D11	P2 df	18SrRNA Hs99999901_m1	15.63	0.065							D2	P2 df	NCAM1 Hs00941830_m1	32.2	0.059
E11	P2 mb	18SrRNA Hs99999901_m1	15.87	0.05	0.315756		15.835	8.09621	1.81317		E2	P2 mb	NCAM1 Hs00941830_m1	27.18	0.023	0.0846678		27.165	1.90942	2.89527e-06	0.0213671	8.02218e-05
F11	P2 mb	18SrRNA Hs99999901_m1	15.8	0.05							F2	P2 mb	NCAM1 Hs00941830_m1	27.15	0.023
G11	P2 cev	18SrRNA Hs99999901_m1	15.5	0.041	0.264943		15.475	7.73621	1.81317		G2	P2 cev	NCAM1 Hs00941830_m1	23.04	0.093	0.404876		22.97	1.90942	3.52397e-05	0.426112	0.00109194
H11	P2 cev	18SrRNA Hs99999901_m1	15.45	0.041							H2	P2 cev	NCAM1 Hs00941830_m1	22.9	0.093
A12	P3 fb	18SrRNA Hs99999901_m1	15.79	0.081	0.510397		15.87	8.13121	1.81317		A3	P3 fb	NCAM1 Hs00941830_m1	33.53	0.187	0.55988		33.4	1.90942	5.23982e-08	0.00027307	1.30952e-06
B12	P3 fb	18SrRNA Hs99999901_m1	15.95	0.081							B3	P3 fb	NCAM1 Hs00941830_m1	33.27	0.187
C12	P3 df	18SrRNA Hs99999901_m1	15.77	0.081	0.513145		15.785	8.04621	1.81317		C3	P3 df	NCAM1 Hs00941830_m1	32.05	0.026	0.0810853		32.065	1.90942	1.18128e-07	0.00090855	3.29229e-06
D12	P3 df	18SrRNA Hs99999901_m1	15.8	0.081							D3	P3 df	NCAM1 Hs00941830_m1	32.08	0.026
E12	P3 mb	18SrRNA Hs99999901_m1	15.8	0.076	0.482693		15.745	8.00621	1.81317		E3	P3 mb	NCAM1 Hs00941830_m1	25.06	0.061	0.242979		25.105	1.90942	1.04013e-05	0.0761195	0.000285301
F12	P3 mb	18SrRNA Hs99999901_m1	15.69	0.076							F3	P3 mb	NCAM1 Hs00941830_m1	25.15	0.061
G12	P3 cev	18SrRNA Hs99999901_m1	15.29	0.064	0.41981		15.245	7.50621	1.81317		G3	P3 cev	NCAM1 Hs00941830_m1	22.05	0.011	0.049864		22.06	1.90942	5.53619e-05	0.7315	0.00172036
H12	P3 cev	18SrRNA Hs99999901_m1	15.2	0.064							H3	P3 cev	NCAM1 Hs00941830_m1	22.07	0.011
A6	P4 fb	18SrRNA Hs99999901_m1	14.25	0.092	0.642683		14.315	6.64317	1.82261		A1	P4 fb	NCAM1 Hs00941830_m1	32.37	0.006	0.0185385		32.365	1.90942	4.36986e-08	0.00133613	1.59113e-06
B6	P4 fb	18SrRNA Hs99999901_m1	14.38	0.092							B1	P4 fb	NCAM1 Hs00941830_m1	32.36	0.006
C6	P4 df	18SrRNA Hs99999901_m1	14.58	0.002	0.0137174		14.58	6.90817	1.82261		C1	P4 df	NCAM1 Hs00941830_m1	28.37	0.068	0.240113		28.32	1.90942	7.01126e-07	0.0304588	2.89946e-05
D6	P4 df	18SrRNA Hs99999901_m1	14.58	0.002							D1	P4 df	NCAM1 Hs00941830_m1	28.27	0.068
E6	P4 mb	18SrRNA Hs99999901_m1	14.19	0.047	0.33052		14.22	6.54817	1.82261		E1	P4 mb	NCAM1 Hs00941830_m1	27.13	0.057	0.21041		27.09	1.90942	1.25157e-06	0.0288638	4.17714e-05
F6	P4 mb	18SrRNA Hs99999901_m1	14.25	0.047							F1	P4 mb	NCAM1 Hs00941830_m1	27.05	0.057
G6	P4 cev	18SrRNA Hs99999901_m1	14.44	0.111	0.764463		14.52	6.84817	1.82261		G1	P4 cev	NCAM1 Hs00941830_m1	25.13	0.176	0.703859		25.005	1.90942	5.7722e-06	0.214589	0.000227275
H6	P4 cev	18SrRNA Hs99999901_m1	14.6	0.111							H1	P4 cev	NCAM1 Hs00941830_m1	24.88	0.176
Well	Sample Name	Detector	Ct	StdDev Ct	CV (%)	Warning	Average Ct		1+Efficiency		Well	Sample Name	Detector	Ct	StdDev Ct	CV (%)	Warning	Average Ct	1+Efficiency
A10	P1 fb	PPIA Hs99999904_m1					19.1917		1.91849		A1	P1 fb 1	PPIA Hs99999904_m1	19.18	0.224	1.1774		19.025	1.91849
B10	P1 fb	PPIA Hs99999904_m1									A2	P1 fb 1	PPIA Hs99999904_m1	18.87	0.224
C10	P1 df	PPIA Hs99999904_m1					20.3817		1.91849		A3	P1 fb 2	PPIA Hs99999904_m1	19.42	0.039	0.201083		19.395	1.91849
D10	P1 df	PPIA Hs99999904_m1									A4	P1 fb 2	PPIA Hs99999904_m1	19.37	0.039
E10	P1 mb	PPIA Hs99999904_m1					19.4383		1.91849		A5	P1 fb 3	PPIA Hs99999904_m1	19.18	0.037	0.193161		19.155	1.91849
F10	P1 mb	PPIA Hs99999904_m1									A6	P1 fb 3	PPIA Hs99999904_m1	19.13	0.037
G10	P1 cev	PPIA Hs99999904_m1					20.19		1.91849		A7	P1 df 1	PPIA Hs99999904_m1	20.36	0.11	0.542273		20.285	1.91849
H10	P1 cev	PPIA Hs99999904_m1									A8	P1 df 1	PPIA Hs99999904_m1	20.21	0.11
A11	P2 fb	PPIA Hs99999904_m1					21.1304		1.88096		A9	P1 df 2	PPIA Hs99999904_m1	20.52	0.074	0.361505		20.47	1.91849
B11	P2 fb	PPIA Hs99999904_m1									A10	P1 df 2	PPIA Hs99999904_m1	20.42	0.074
C11	P2 df	PPIA Hs99999904_m1					21.6689		1.88096		A11	P1 df 3	PPIA Hs99999904_m1	20.42	0.044	0.215792		20.39	1.91849
D11	P2 df	PPIA Hs99999904_m1									A12	P1 df 3	PPIA Hs99999904_m1	20.36	0.044
E11	P2 mb	PPIA Hs99999904_m1					21.5068		1.89296		B1	P1 mb 1	PPIA Hs99999904_m1	19.32	0.103	0.535065		19.25	1.91849
F11	P2 mb	PPIA Hs99999904_m1									B2	P1 mb 1	PPIA Hs99999904_m1	19.18	0.103
G11	P2 cev	PPIA Hs99999904_m1					21.9448		1.89296		B3	P1 mb 2	PPIA Hs99999904_m1	19	0.196	1.02403		19.14	1.91849
H11	P2 cev	PPIA Hs99999904_m1									B4	P1 mb 2	PPIA Hs99999904_m1	19.28	0.196
A12	P3 fb	PPIA Hs99999904_m1					21.2056		1.88096		B5	P1 mb 3	PPIA Hs99999904_m1	19.91	0.02	0.100376		19.925	1.91849
B12	P3 fb	PPIA Hs99999904_m1									B6	P1 mb 3	PPIA Hs99999904_m1	19.94	0.02
C12	P3 df	PPIA Hs99999904_m1					21.7417		1.88096		B7	P1 cev 1	PPIA Hs99999904_m1	20.19	0.089	0.439398		20.255	1.91849
D12	P3 df	PPIA Hs99999904_m1									B8	P1 cev 1	PPIA Hs99999904_m1	20.32	0.089
E12	P3 mb	PPIA Hs99999904_m1					21.4097		1.89296		B9	P1 cev 2	PPIA Hs99999904_m1	20.15	0.154	0.760118		20.26	1.91849
F12	P3 mb	PPIA Hs99999904_m1									B10	P1 cev 2	PPIA Hs99999904_m1	20.37	0.154
G12	P3 cev	PPIA Hs99999904_m1					21.8693		1.89296		B11	P1 cev 3	PPIA Hs99999904_m1	20.11	0.075	0.373972		20.055	1.91849
H12	P3 cev	PPIA Hs99999904_m1									B12	P1 cev 3	PPIA Hs99999904_m1	20	0.075
A6	P4 fb	PPIA Hs99999904_m1	20.8	0.139	0.665072		20.9		1.98369		G1	P2 fb 1	PPIA Hs99999904_m1	21.0562	0.153	0.722921		21.1641	1.88096
B6	P4 fb	PPIA Hs99999904_m1	21	0.139							G2	P2 fb 1	PPIA Hs99999904_m1	21.2721	0.153
C6	P4 df	PPIA Hs99999904_m1	21.63	0.021	0.0970201		21.645		1.98369		G3	P2 fb 2	PPIA Hs99999904_m1	21.0869	0.0614	0.291777		21.0434	1.88096
D6	P4 df	PPIA Hs99999904_m1	21.66	0.021							G4	P2 fb 2	PPIA Hs99999904_m1	21	0.0614
E6	P4 mb	PPIA Hs99999904_m1	20.46	0.077	0.377358		20.405		1.98369		G5	P2 fb 3	PPIA Hs99999904_m1	21.1327	0.0719	0.339414		21.1836	1.88096
F6	P4 mb	PPIA Hs99999904_m1	20.35	0.077							G6	P2 fb 3	PPIA Hs99999904_m1	21.2344	0.0719
G6	P4 cev	PPIA Hs99999904_m1	21.19	0.246	1.15142		21.365		1.98369		G7	P2 df 1	PPIA Hs99999904_m1	21.8613	0.0573	0.262593		21.8208	1.88096
H6	P4 cev	PPIA Hs99999904_m1	21.54	0.246							G8	P2 df 1	PPIA Hs99999904_m1	21.7803	0.0573
											G9	P2 df 2	PPIA Hs99999904_m1	21.5466	0.0703	0.325519		21.5963	1.88096
Well	Sample Name	Detector	Ct	StdDev Ct	CV (%)	Warning	Geomean Ct		Average 1+Efficiency		G10	P2 df 2	PPIA Hs99999904_m1	21.646	0.0703
	P1 fb	Average 18S-PPIA					11.6987		1.86583		G11	P2 df 3	PPIA Hs99999904_m1	21.7579	0.238	1.10238		21.5896	1.88096
	P1 fb	Average 18S-PPIA									G12	P2 df 3	PPIA Hs99999904_m1	21.4213	0.238
	P1 df	Average 18S-PPIA					11.9924		1.86583		E1	P2 mb 1	PPIA Hs99999904_m1	21.6265	0.131	0.603159		21.719	1.89296
	P1 df	Average 18S-PPIA									E2	P2 mb 1	PPIA Hs99999904_m1	21.8115	0.131
	P1 mb	Average 18S-PPIA					11.9295		1.86583		E3	P2 mb 2	PPIA Hs99999904_m1	21.4829	0.121	0.565496		21.3971	1.89296
	P1 mb	Average 18S-PPIA									E4	P2 mb 2	PPIA Hs99999904_m1	21.3114	0.121
	P1 cev	Average 18S-PPIA					11.597		1.86583		E5	P2 mb 3	PPIA Hs99999904_m1	21.6366	0.329	1.53709		21.4042	1.89296
	P1 cev	Average 18S-PPIA									E6	P2 mb 3	PPIA Hs99999904_m1	21.1717	0.329
	P2 fb	Average 18S-PPIA					13.0108		1.84706		E7	P2 cev 1	PPIA Hs99999904_m1	21.7215	0.0292	0.134557		21.7008	1.89296
	P2 fb	Average 18S-PPIA									E8	P2 cev 1	PPIA Hs99999904_m1	21.6802	0.0292
	P2 df	Average 18S-PPIA					13.1137		1.84706		E9	P2 cev 2	PPIA Hs99999904_m1	21.8711	0.179	0.813725		21.9976	1.89296
	P2 df	Average 18S-PPIA									E10	P2 cev 2	PPIA Hs99999904_m1	22.1241	0.179
	P2 mb	Average 18S-PPIA					13.1956		1.85307		E11	P2 cev 3	PPIA Hs99999904_m1	22.2992	0.231	1.04355		22.136	1.89296
	P2 mb	Average 18S-PPIA									E12	P2 cev 3	PPIA Hs99999904_m1	21.9727	0.231
	P2 cev	Average 18S-PPIA					13.0296		1.85307		H1	P3 fb 1	PPIA Hs99999904_m1	21.5052	0.248	1.1627		21.3297	1.88096
	P2 cev	Average 18S-PPIA									H2	P3 fb 1	PPIA Hs99999904_m1	21.1542	0.248
	P3 fb	Average 18S-PPIA					13.1312		1.84706		H3	P3 fb 2	PPIA Hs99999904_m1	21.0633	0.0761	0.360371		21.1171	1.88096
	P3 fb	Average 18S-PPIA									H4	P3 fb 2	PPIA Hs99999904_m1	21.1709	0.0761
	P3 df	Average 18S-PPIA					13.2264		1.84706		H5	P3 fb 3	PPIA Hs99999904_m1	21.0965	0.104	0.491259		21.1701	1.88096
	P3 df	Average 18S-PPIA									H6	P3 fb 3	PPIA Hs99999904_m1	21.2437	0.104
	P3 mb	Average 18S-PPIA					13.0924		1.85307		H7	P3 df 1	PPIA Hs99999904_m1	21.6433	0.155	0.712537		21.7533	1.88096
	P3 mb	Average 18S-PPIA									H8	P3 df 1	PPIA Hs99999904_m1	21.8632	0.155
	P3 cev	Average 18S-PPIA					12.8123		1.85307		H9	P3 df 2	PPIA Hs99999904_m1	21.7948	0.0309	0.141919		21.773	1.88096
	P3 cev	Average 18S-PPIA									H10	P3 df 2	PPIA Hs99999904_m1	21.7511	0.0309
											H11	P3 df 3	PPIA Hs99999904_m1	21.7291	0.0429	0.197707		21.6987	1.88096
	P4 fb	Average 18S-PPIA					11.7831		1.90315		H12	P3 df 3	PPIA Hs99999904_m1	21.6684	0.0429
	P4 fb	Average 18S-PPIA									F1	P3 mb 1	PPIA Hs99999904_m1	21.312	0.00277	0.0129962		21.3139	1.89296
	P4 df	Average 18S-PPIA					12.2281		1.90315		F2	P3 mb 1	PPIA Hs99999904_m1	21.3159	0.00277
	P4 df	Average 18S-PPIA									F3	P3 mb 2	PPIA Hs99999904_m1	21.5889	0.23	1.07346		21.4261	1.89296
	P4 mb	Average 18S-PPIA					11.5592		1.90315		F4	P3 mb 2	PPIA Hs99999904_m1	21.2632	0.23
	P4 mb	Average 18S-PPIA									F5	P3 mb 3	PPIA Hs99999904_m1	21.3894	0.141	0.656148		21.489	1.89296
	P4 cev	Average 18S-PPIA					12.0959		1.90315		F6	P3 mb 3	PPIA Hs99999904_m1	21.5887	0.141
	P4 cev	Average 18S-PPIA									F7	P3 cev 1	PPIA Hs99999904_m1	22	0.0318	0.144398		22.0225	1.89296
											F8	P3 cev 1	PPIA Hs99999904_m1	22.045	0.0318
COMMENTS											F9	P3 cev 2	PPIA Hs99999904_m1	21.7599	0.147	0.67234		21.8639	1.89296
											F10	P3 cev 2	PPIA Hs99999904_m1	21.968	0.147
Calculation of gene expression											F11	P3 cev 3	PPIA Hs99999904_m1	21.7436	0.0314	0.144558		21.7214	1.89296
[target/reference] = [(1+EFFreference)^CTreference]/[(1+EFFtarget)^CTtarget]											F12	P3 cev 3	PPIA Hs99999904_m1	21.6992	0.0314
Suffix legend											A6	P4 fb	PPIA Hs99999904_m1	20.8	0.139	0.665072		20.9	1.82261
fb	CD56- 10% FBS										B6	P4 fb	PPIA Hs99999904_m1	21	0.139
df	CD56- 2% FBS										C6	P4 df	PPIA Hs99999904_m1	21.63	0.021	0.0970201		21.645	1.82261
mb	CD56+ 10% FBS										D6	P4 df	PPIA Hs99999904_m1	21.66	0.021
cev	CD56+ 2% FBS										E6	P4 mb	PPIA Hs99999904_m1	20.46	0.077	0.377358		20.405	1.82261
											F6	P4 mb	PPIA Hs99999904_m1	20.35	0.077
Calculation of CV											G6	P4 cev	PPIA Hs99999904_m1	21.19	0.246	1.15142		21.365	1.82261
											H6	P4 cev	PPIA Hs99999904_m1	21.54	0.246
CV (%) = ST DEV / AVG CT * 100
CV of 1.75 % corresponds to a difference of 0.5 cycle
between two replicates or to SD of ~0.35 at cycle 20

## Sheet: Figure 1C DES
Well	Sample Name	Detector	Ct	StdDev Ct	CV (%)	Warning	Average Ct	Corrected Ct	1+Efficiency		Well	Sample Name	Detector	Ct	StdDev Ct	CV (%)	Warning	Average Ct	1+Efficiency	DES/18SrRNA	DES/PPIA	DES/average control
A10	P1 fb	18SrRNA Hs99999901_m1	14.74	0.183	1.23067		14.87	7.13121	1.81317		A1	P1 fb	DES Hs00157258_m1	26.68	0.023	0.0862554		26.665	2	6.54653e-07	0.00253226	1.3864e-05
B10	P1 fb	18SrRNA Hs99999901_m1	15	0.183							B1	P1 fb	DES Hs00157258_m1	26.65	0.023
C10	P1 df	18SrRNA Hs99999901_m1	14.72	0.107	0.723217		14.795	7.05621	1.81317		C1	P1 df	DES Hs00157258_m1	24.55	0.042	0.171289		24.52	2	2.76909e-06	0.0243187	7.36455e-05
D10	P1 df	18SrRNA Hs99999901_m1	14.87	0.107							D1	P1 df	DES Hs00157258_m1	24.49	0.042
E10	P1 mb	18SrRNA Hs99999901_m1	15.08	0.027	0.179283		15.06	7.32121	1.81317		E1	P1 mb	DES Hs00157258_m1	20	0.044	0.22033		19.97	2	7.59469e-05	0.308106	0.00165878
F10	P1 mb	18SrRNA Hs99999901_m1	15.04	0.027							F1	P1 mb	DES Hs00157258_m1	19.94	0.044
G10	P1 cev	18SrRNA Hs99999901_m1	14.44	0.062	0.430556		14.4	6.66121	1.81317		G1	P1 cev	DES Hs00157258_m1	18.34	0.084	0.459393		18.285	2	0.000164883	1.61669	0.00433474
H10	P1 cev	18SrRNA Hs99999901_m1	14.36	0.062							H1	P1 cev	DES Hs00157258_m1	18.23	0.084
A11	P2 fb	18SrRNA Hs99999901_m1	15.69	0.085	0.539683		15.75	8.01121	1.81317		A2	P2 fb	DES Hs00157258_m1	28.54	0.005	0.0175193		28.54	2	3.01304e-07	0.00160816	7.51157e-06
B11	P2 fb	18SrRNA Hs99999901_m1	15.81	0.085							B2	P2 fb	DES Hs00157258_m1	28.54	0.005
C11	P2 df	18SrRNA Hs99999901_m1	15.72	0.065	0.414673		15.675	7.93621	1.81317		C2	P2 df	DES Hs00157258_m1	26.79	0.25	0.93932		26.615	2	1.09422e-06	0.00858162	3.03838e-05
D11	P2 df	18SrRNA Hs99999901_m1	15.63	0.065							D2	P2 df	DES Hs00157258_m1	26.44	0.25
E11	P2 mb	18SrRNA Hs99999901_m1	15.87	0.05	0.315756		15.835	8.09621	1.81317		E2	P2 mb	DES Hs00157258_m1	23.92	0.111	0.465506		23.845	2	8.20934e-06	0.0605849	0.000227463
F11	P2 mb	18SrRNA Hs99999901_m1	15.8	0.05							F2	P2 mb	DES Hs00157258_m1	23.77	0.111
G11	P2 cev	18SrRNA Hs99999901_m1	15.5	0.041	0.264943		15.475	7.73621	1.81317		G2	P2 cev	DES Hs00157258_m1	20.04	0.028	0.139581		20.06	2	9.13417e-05	1.10449	0.00283033
H11	P2 cev	18SrRNA Hs99999901_m1	15.45	0.041							H2	P2 cev	DES Hs00157258_m1	20.08	0.028
A12	P3 fb	18SrRNA Hs99999901_m1	15.79	0.081	0.510397		15.87	8.13121	1.81317		A3	P3 fb	DES Hs00157258_m1	29.45	0.038	0.128901		29.48	2	1.68675e-07	0.000879038	4.21548e-06
B12	P3 fb	18SrRNA Hs99999901_m1	15.95	0.081							B3	P3 fb	DES Hs00157258_m1	29.51	0.038
C12	P3 df	18SrRNA Hs99999901_m1	15.77	0.081	0.513145		15.785	8.04621	1.81317		C3	P3 df	DES Hs00157258_m1	26.74	0.06	0.224761		26.695	2	1.10523e-06	0.00850057	3.08033e-05
D12	P3 df	18SrRNA Hs99999901_m1	15.8	0.081							D3	P3 df	DES Hs00157258_m1	26.65	0.06
E12	P3 mb	18SrRNA Hs99999901_m1	15.8	0.076	0.482693		15.745	8.00621	1.81317		E3	P3 mb	DES Hs00157258_m1	21.36	0.03	0.140581		21.34	2	4.41702e-05	0.32325	0.00121156
F12	P3 mb	18SrRNA Hs99999901_m1	15.69	0.076							F3	P3 mb	DES Hs00157258_m1	21.32	0.03
G12	P3 cev	18SrRNA Hs99999901_m1	15.29	0.064	0.41981		15.245	7.50621	1.81317		G3	P3 cev	DES Hs00157258_m1	18.29	0.011	0.0601093		18.3	2	0.0002698	3.56488	0.00838398
H12	P3 cev	18SrRNA Hs99999901_m1	15.2	0.064							H3	P3 cev	DES Hs00157258_m1	18.31	0.011
A6	P4 fb	18SrRNA Hs99999901_m1	14.25	0.092	0.642683		14.315	6.64317	1.82261		A1	P4 fb	DES Hs00157258_m1	26.47	0.102	0.384326		26.54	1.91544	1.73949e-06	0.053187	6.33376e-05
B6	P4 fb	18SrRNA Hs99999901_m1	14.38	0.092							B1	P4 fb	DES Hs00157258_m1	26.61	0.102
C6	P4 df	18SrRNA Hs99999901_m1	14.58	0.002	0.0137174		14.58	6.90817	1.82261		C1	P4 df	DES Hs00157258_m1	24.4	0.089	0.363785		24.465	1.91544	7.85623e-06	0.341296	0.000324889
D6	P4 df	18SrRNA Hs99999901_m1	14.58	0.002							D1	P4 df	DES Hs00157258_m1	24.53	0.089
E6	P4 mb	18SrRNA Hs99999901_m1	14.19	0.047	0.33052		14.22	6.54817	1.82261		E1	P4 mb	DES Hs00157258_m1	23.52	0.08	0.340933		23.465	1.91544	1.21236e-05	0.279596	0.00040463
F6	P4 mb	18SrRNA Hs99999901_m1	14.25	0.047							F1	P4 mb	DES Hs00157258_m1	23.41	0.08
G6	P4 cev	18SrRNA Hs99999901_m1	14.44	0.111	0.764463		14.52	6.84817	1.82261		G1	P4 cev	DES Hs00157258_m1	22.09	0.021	0.0951302		22.075	1.91544	3.58257e-05	1.33186	0.0014106
H6	P4 cev	18SrRNA Hs99999901_m1	14.6	0.111							H1	P4 cev	DES Hs00157258_m1	22.06	0.021
Well	Sample Name	Detector	Ct	StdDev Ct	CV (%)	Warning	Average Ct		1+Efficiency		Well	Sample Name	Detector	Ct	StdDev Ct	CV (%)	Warning	Average Ct	1+Efficiency
A10	P1 fb	PPIA Hs99999904_m1					19.1917		1.91849		A1	P1 fb 1	PPIA Hs99999904_m1	19.18	0.224	1.1774		19.025	1.91849
B10	P1 fb	PPIA Hs99999904_m1									A2	P1 fb 1	PPIA Hs99999904_m1	18.87	0.224
C10	P1 df	PPIA Hs99999904_m1					20.3817		1.91849		A3	P1 fb 2	PPIA Hs99999904_m1	19.42	0.039	0.201083		19.395	1.91849
D10	P1 df	PPIA Hs99999904_m1									A4	P1 fb 2	PPIA Hs99999904_m1	19.37	0.039
E10	P1 mb	PPIA Hs99999904_m1					19.4383		1.91849		A5	P1 fb 3	PPIA Hs99999904_m1	19.18	0.037	0.193161		19.155	1.91849
F10	P1 mb	PPIA Hs99999904_m1									A6	P1 fb 3	PPIA Hs99999904_m1	19.13	0.037
G10	P1 cev	PPIA Hs99999904_m1					20.19		1.91849		A7	P1 df 1	PPIA Hs99999904_m1	20.36	0.11	0.542273		20.285	1.91849
H10	P1 cev	PPIA Hs99999904_m1									A8	P1 df 1	PPIA Hs99999904_m1	20.21	0.11
A11	P2 fb	PPIA Hs99999904_m1					21.1304		1.88096		A9	P1 df 2	PPIA Hs99999904_m1	20.52	0.074	0.361505		20.47	1.91849
B11	P2 fb	PPIA Hs99999904_m1									A10	P1 df 2	PPIA Hs99999904_m1	20.42	0.074
C11	P2 df	PPIA Hs99999904_m1					21.6689		1.88096		A11	P1 df 3	PPIA Hs99999904_m1	20.42	0.044	0.215792		20.39	1.91849
D11	P2 df	PPIA Hs99999904_m1									A12	P1 df 3	PPIA Hs99999904_m1	20.36	0.044
E11	P2 mb	PPIA Hs99999904_m1					21.5068		1.89296		B1	P1 mb 1	PPIA Hs99999904_m1	19.32	0.103	0.535065		19.25	1.91849
F11	P2 mb	PPIA Hs99999904_m1									B2	P1 mb 1	PPIA Hs99999904_m1	19.18	0.103
G11	P2 cev	PPIA Hs99999904_m1					21.9448		1.89296		B3	P1 mb 2	PPIA Hs99999904_m1	19	0.196	1.02403		19.14	1.91849
H11	P2 cev	PPIA Hs99999904_m1									B4	P1 mb 2	PPIA Hs99999904_m1	19.28	0.196
A12	P3 fb	PPIA Hs99999904_m1					21.2056		1.88096		B5	P1 mb 3	PPIA Hs99999904_m1	19.91	0.02	0.100376		19.925	1.91849
B12	P3 fb	PPIA Hs99999904_m1									B6	P1 mb 3	PPIA Hs99999904_m1	19.94	0.02
C12	P3 df	PPIA Hs99999904_m1					21.7417		1.88096		B7	P1 cev 1	PPIA Hs99999904_m1	20.19	0.089	0.439398		20.255	1.91849
D12	P3 df	PPIA Hs99999904_m1									B8	P1 cev 1	PPIA Hs99999904_m1	20.32	0.089
E12	P3 mb	PPIA Hs99999904_m1					21.4097		1.89296		B9	P1 cev 2	PPIA Hs99999904_m1	20.15	0.154	0.760118		20.26	1.91849
F12	P3 mb	PPIA Hs99999904_m1									B10	P1 cev 2	PPIA Hs99999904_m1	20.37	0.154
G12	P3 cev	PPIA Hs99999904_m1					21.8693		1.89296		B11	P1 cev 3	PPIA Hs99999904_m1	20.11	0.075	0.373972		20.055	1.91849
H12	P3 cev	PPIA Hs99999904_m1									B12	P1 cev 3	PPIA Hs99999904_m1	20	0.075
A6	P4 fb	PPIA Hs99999904_m1	20.8	0.139	0.665072		20.9		1.98369		G1	P2 fb 1	PPIA Hs99999904_m1	21.0562	0.153	0.722921		21.1641	1.88096
B6	P4 fb	PPIA Hs99999904_m1	21	0.139							G2	P2 fb 1	PPIA Hs99999904_m1	21.2721	0.153
C6	P4 df	PPIA Hs99999904_m1	21.63	0.021	0.0970201		21.645		1.98369		G3	P2 fb 2	PPIA Hs99999904_m1	21.0869	0.0614	0.291777		21.0434	1.88096
D6	P4 df	PPIA Hs99999904_m1	21.66	0.021							G4	P2 fb 2	PPIA Hs99999904_m1	21	0.0614
E6	P4 mb	PPIA Hs99999904_m1	20.46	0.077	0.377358		20.405		1.98369		G5	P2 fb 3	PPIA Hs99999904_m1	21.1327	0.0719	0.339414		21.1836	1.88096
F6	P4 mb	PPIA Hs99999904_m1	20.35	0.077							G6	P2 fb 3	PPIA Hs99999904_m1	21.2344	0.0719
G6	P4 cev	PPIA Hs99999904_m1	21.19	0.246	1.15142		21.365		1.98369		G7	P2 df 1	PPIA Hs99999904_m1	21.8613	0.0573	0.262593		21.8208	1.88096
H6	P4 cev	PPIA Hs99999904_m1	21.54	0.246							G8	P2 df 1	PPIA Hs99999904_m1	21.7803	0.0573
											G9	P2 df 2	PPIA Hs99999904_m1	21.5466	0.0703	0.325519		21.5963	1.88096
Well	Sample Name	Detector	Ct	StdDev Ct	CV (%)	Warning	Geomean Ct		Average 1+Efficiency		G10	P2 df 2	PPIA Hs99999904_m1	21.646	0.0703
	P1 fb	Average 18S-PPIA					11.6987		1.86583		G11	P2 df 3	PPIA Hs99999904_m1	21.7579	0.238	1.10238		21.5896	1.88096
	P1 fb	Average 18S-PPIA									G12	P2 df 3	PPIA Hs99999904_m1	21.4213	0.238
	P1 df	Average 18S-PPIA					11.9924		1.86583		E1	P2 mb 1	PPIA Hs99999904_m1	21.6265	0.131	0.603159		21.719	1.89296
	P1 df	Average 18S-PPIA									E2	P2 mb 1	PPIA Hs99999904_m1	21.8115	0.131
	P1 mb	Average 18S-PPIA					11.9295		1.86583		E3	P2 mb 2	PPIA Hs99999904_m1	21.4829	0.121	0.565496		21.3971	1.89296
	P1 mb	Average 18S-PPIA									E4	P2 mb 2	PPIA Hs99999904_m1	21.3114	0.121
	P1 cev	Average 18S-PPIA					11.597		1.86583		E5	P2 mb 3	PPIA Hs99999904_m1	21.6366	0.329	1.53709		21.4042	1.89296
	P1 cev	Average 18S-PPIA									E6	P2 mb 3	PPIA Hs99999904_m1	21.1717	0.329
	P2 fb	Average 18S-PPIA					13.0108		1.84706		E7	P2 cev 1	PPIA Hs99999904_m1	21.7215	0.0292	0.134557		21.7008	1.89296
	P2 fb	Average 18S-PPIA									E8	P2 cev 1	PPIA Hs99999904_m1	21.6802	0.0292
	P2 df	Average 18S-PPIA					13.1137		1.84706		E9	P2 cev 2	PPIA Hs99999904_m1	21.8711	0.179	0.813725		21.9976	1.89296
	P2 df	Average 18S-PPIA									E10	P2 cev 2	PPIA Hs99999904_m1	22.1241	0.179
	P2 mb	Average 18S-PPIA					13.1956		1.85307		E11	P2 cev 3	PPIA Hs99999904_m1	22.2992	0.231	1.04355		22.136	1.89296
	P2 mb	Average 18S-PPIA									E12	P2 cev 3	PPIA Hs99999904_m1	21.9727	0.231
	P2 cev	Average 18S-PPIA					13.0296		1.85307		H1	P3 fb 1	PPIA Hs99999904_m1	21.5052	0.248	1.1627		21.3297	1.88096
	P2 cev	Average 18S-PPIA									H2	P3 fb 1	PPIA Hs99999904_m1	21.1542	0.248
	P3 fb	Average 18S-PPIA					13.1312		1.84706		H3	P3 fb 2	PPIA Hs99999904_m1	21.0633	0.0761	0.360371		21.1171	1.88096
	P3 fb	Average 18S-PPIA									H4	P3 fb 2	PPIA Hs99999904_m1	21.1709	0.0761
	P3 df	Average 18S-PPIA					13.2264		1.84706		H5	P3 fb 3	PPIA Hs99999904_m1	21.0965	0.104	0.491259		21.1701	1.88096
	P3 df	Average 18S-PPIA									H6	P3 fb 3	PPIA Hs99999904_m1	21.2437	0.104
	P3 mb	Average 18S-PPIA					13.0924		1.85307		H7	P3 df 1	PPIA Hs99999904_m1	21.6433	0.155	0.712537		21.7533	1.88096
	P3 mb	Average 18S-PPIA									H8	P3 df 1	PPIA Hs99999904_m1	21.8632	0.155
	P3 cev	Average 18S-PPIA					12.8123		1.85307		H9	P3 df 2	PPIA Hs99999904_m1	21.7948	0.0309	0.141919		21.773	1.88096
	P3 cev	Average 18S-PPIA									H10	P3 df 2	PPIA Hs99999904_m1	21.7511	0.0309
											H11	P3 df 3	PPIA Hs99999904_m1	21.7291	0.0429	0.197707		21.6987	1.88096
	P4 fb	Average 18S-PPIA					11.7831		1.90315		H12	P3 df 3	PPIA Hs99999904_m1	21.6684	0.0429
	P4 fb	Average 18S-PPIA									F1	P3 mb 1	PPIA Hs99999904_m1	21.312	0.00277	0.0129962		21.3139	1.89296
	P4 df	Average 18S-PPIA					12.2281		1.90315		F2	P3 mb 1	PPIA Hs99999904_m1	21.3159	0.00277
	P4 df	Average 18S-PPIA									F3	P3 mb 2	PPIA Hs99999904_m1	21.5889	0.23	1.07346		21.4261	1.89296
	P4 mb	Average 18S-PPIA					11.5592		1.90315		F4	P3 mb 2	PPIA Hs99999904_m1	21.2632	0.23
	P4 mb	Average 18S-PPIA									F5	P3 mb 3	PPIA Hs99999904_m1	21.3894	0.141	0.656148		21.489	1.89296
	P4 cev	Average 18S-PPIA					12.0959		1.90315		F6	P3 mb 3	PPIA Hs99999904_m1	21.5887	0.141
	P4 cev	Average 18S-PPIA									F7	P3 cev 1	PPIA Hs99999904_m1	22	0.0318	0.144398		22.0225	1.89296
											F8	P3 cev 1	PPIA Hs99999904_m1	22.045	0.0318
COMMENTS											F9	P3 cev 2	PPIA Hs99999904_m1	21.7599	0.147	0.67234		21.8639	1.89296
											F10	P3 cev 2	PPIA Hs99999904_m1	21.968	0.147
Calculation of gene expression											F11	P3 cev 3	PPIA Hs99999904_m1	21.7436	0.0314	0.144558		21.7214	1.89296
[target/reference] = [(1+EFFreference)^CTreference]/[(1+EFFtarget)^CTtarget]											F12	P3 cev 3	PPIA Hs99999904_m1	21.6992	0.0314
Suffix legend											A6	P4 fb	PPIA Hs99999904_m1	20.8	0.139	0.665072		20.9	1.82261
fb	CD56- 10% FBS										B6	P4 fb	PPIA Hs99999904_m1	21	0.139
df	CD56- 2% FBS										C6	P4 df	PPIA Hs99999904_m1	21.63	0.021	0.0970201		21.645	1.82261
mb	CD56+ 10% FBS										D6	P4 df	PPIA Hs99999904_m1	21.66	0.021
cev	CD56+ 2% FBS										E6	P4 mb	PPIA Hs99999904_m1	20.46	0.077	0.377358		20.405	1.82261
											F6	P4 mb	PPIA Hs99999904_m1	20.35	0.077
Calculation of CV											G6	P4 cev	PPIA Hs99999904_m1	21.19	0.246	1.15142		21.365	1.82261
											H6	P4 cev	PPIA Hs99999904_m1	21.54	0.246
CV (%) = ST DEV / AVG CT * 100
CV of 1.75 % corresponds to a difference of 0.5 cycle
between two replicates or to SD of ~0.35 at cycle 20

## Sheet: Figure 1D MYH
Well	Sample Name	Detector	Ct	StdDev Ct	CV (%)	Warning	Average Ct	Corrected Ct	1+Efficiency		Well	Sample Name	Detector	Ct	StdDev Ct	CV (%)	Warning	Average Ct	1+Efficiency	MYH1/18SrRNA	MYH1/PPIA	MYH1/average control		Well	Sample Name	Detector	Ct	StdDev Ct	CV (%)	Warning	Average Ct	1+Efficiency	MYH2/18SrRNA	MYH2/PPIA	MYH2/average control		Well	Sample Name	Detector	Ct	StdDev Ct	CV (%)	Warning	Average Ct	1+Efficiency	MYH7/18SrRNA	MYH7/PPIA	MYH7/average control
A10	P1 fb	18SrRNA Hs99999901_m1	14.74	0.183	1.23067		14.87	7.13121	1.81317		A1	P1 fb	MYH1 Hs00428600_m1	Undetermined		0		39.19	1.9485	6.17567e-10	2.38881e-06	1.30786e-08		A4	P1 fb	MYH2 Hs00430042_m1	36.71	0.557	1.5338		36.315	1.95652	3.62005e-09	1.40027e-05	7.66641e-08		A7	P1 fb	MYH7 Hs01110632_m1	Undetermined		0		40	1.89872	1.01283e-09	3.91773e-06	2.14494e-08
B10	P1 fb	18SrRNA Hs99999901_m1	15	0.183							B1	P1 fb	MYH1 Hs00428600_m1	39.19										B4	P1 fb	MYH2 Hs00430042_m1	35.92	0.557									B7	P1 fb	MYH7 Hs01110632_m1	40
C10	P1 df	18SrRNA Hs99999901_m1	14.72	0.107	0.723217		14.795	7.05621	1.81317		C1	P1 df	MYH1 Hs00428600_m1	33.57	0.182	0.544258		33.44	1.9485	2.73573e-08	0.000240257	7.27582e-07		C4	P1 df	MYH2 Hs00430042_m1	30.59	0.051	0.166912		30.555	1.95652	1.65306e-07	0.00145174	4.39639e-06		C7	P1 df	MYH7 Hs01110632_m1	30.9	0.042	0.13579		30.93	1.89872	3.24939e-07	0.00285368	8.64194e-06
D10	P1 df	18SrRNA Hs99999901_m1	14.87	0.107							D1	P1 df	MYH1 Hs00428600_m1	33.31	0.182									D4	P1 df	MYH2 Hs00430042_m1	30.52	0.051									D7	P1 df	MYH7 Hs01110632_m1	30.96	0.042
E10	P1 mb	18SrRNA Hs99999901_m1	15.08	0.027	0.179283		15.06	7.32121	1.81317		E1	P1 mb	MYH1 Hs00428600_m1	29.58	0.014	0.0473133		29.59	1.9485	4.17736e-07	0.0016947	9.12392e-06		E4	P1 mb	MYH2 Hs00430042_m1	27.77	0.048	0.173035		27.74	1.95652	1.28028e-06	0.00519392	2.7963e-05		E7	P1 mb	MYH7 Hs01110632_m1	29.03	0.124	0.428473		28.94	1.89872	1.36279e-06	0.00552864	2.9765e-05
F10	P1 mb	18SrRNA Hs99999901_m1	15.04	0.027							F1	P1 mb	MYH1 Hs00428600_m1	29.6	0.014									F4	P1 mb	MYH2 Hs00430042_m1	27.71	0.048									F7	P1 mb	MYH7 Hs01110632_m1	28.85	0.124
G10	P1 cev	18SrRNA Hs99999901_m1	14.44	0.062	0.430556		14.4	6.66121	1.81317		G1	P1 cev	MYH1 Hs00428600_m1	27.13	0.044	0.162003		27.16	1.9485	1.4266e-06	0.013988	3.7505e-05		G4	P1 cev	MYH2 Hs00430042_m1	24.46	0.113	0.463495		24.38	1.95652	8.24378e-06	0.080831	0.000216727		G7	P1 cev	MYH7 Hs01110632_m1	23.12	0.007	0.0302768		23.12	1.89872	3.84154e-05	0.376666	0.00100993
H10	P1 cev	18SrRNA Hs99999901_m1	14.36	0.062							H1	P1 cev	MYH1 Hs00428600_m1	27.19	0.044									H4	P1 cev	MYH2 Hs00430042_m1	24.3	0.113									H7	P1 cev	MYH7 Hs01110632_m1	23.12	0.007
A11	P2 fb	18SrRNA Hs99999901_m1	15.69	0.085	0.539683		15.75	8.01121	1.81317		A2	P2 fb	MYH1 Hs00428600_m1	39.21		0		39.21	1.9485	1.02876e-09	5.49085e-06	2.56473e-08		A5	P2 fb	MYH2 Hs00430042_m1	36.62	0.186	0.509799		36.485	1.95652	5.4524e-09	2.91012e-05	1.35929e-07		A8	P2 fb	MYH7 Hs01110632_m1	Undetermined					1.89872
B11	P2 fb	18SrRNA Hs99999901_m1	15.81	0.085							B2	P2 fb	MYH1 Hs00428600_m1	Undetermined										B5	P2 fb	MYH2 Hs00430042_m1	36.35	0.186									B8	P2 fb	MYH7 Hs01110632_m1	Undetermined
C11	P2 df	18SrRNA Hs99999901_m1	15.72	0.065	0.414673		15.675	7.93621	1.81317		C2	P2 df	MYH1 Hs00428600_m1	34.74	0.241	0.690248		34.915	1.9485	1.7266e-08	0.000135412	4.79435e-07		C5	P2 df	MYH2 Hs00430042_m1	31.69	0	0		31.69	1.95652	1.3028e-07	0.00102174	3.61755e-06		C8	P2 df	MYH7 Hs01110632_m1	33.86	0.166	0.491925		33.745	1.89872	9.02315e-08	0.000707656	2.50551e-06
D11	P2 df	18SrRNA Hs99999901_m1	15.63	0.065							D2	P2 df	MYH1 Hs00428600_m1	35.09	0.241									D5	P2 df	MYH2 Hs00430042_m1	31.69	0									D8	P2 df	MYH7 Hs01110632_m1	33.63	0.166
E11	P2 mb	18SrRNA Hs99999901_m1	15.87	0.05	0.315756		15.835	8.09621	1.81317		E2	P2 mb	MYH1 Hs00428600_m1	37	0.44	1.17931		37.31	1.9485	3.84337e-09	2.83641e-05	1.06492e-07		E5	P2 mb	MYH2 Hs00430042_m1	34	0.34	1.00711		33.76	1.95652	3.57152e-08	0.000263578	9.89591e-07		E8	P2 mb	MYH7 Hs01110632_m1	34.55	0.306	0.880069		34.77	1.89872	5.14381e-08	0.000379613	1.42524e-06
F11	P2 mb	18SrRNA Hs99999901_m1	15.8	0.05							F2	P2 mb	MYH1 Hs00428600_m1	37.62	0.44									F5	P2 mb	MYH2 Hs00430042_m1	33.52	0.34									F8	P2 mb	MYH7 Hs01110632_m1	34.99	0.306
G11	P2 cev	18SrRNA Hs99999901_m1	15.5	0.041	0.264943		15.475	7.73621	1.81317		G2	P2 cev	MYH1 Hs00428600_m1	28.17	0.112	0.398718		28.09	1.9485	1.45446e-06	0.0175871	4.50682e-05		G5	P2 cev	MYH2 Hs00430042_m1	24.57	0.052	0.211985		24.53	1.95652	1.41327e-05	0.17089	0.000437917		G8	P2 cev	MYH7 Hs01110632_m1	24.04	0.028	0.116545		24.025	1.89872	4.07679e-05	0.492958	0.00126324
H11	P2 cev	18SrRNA Hs99999901_m1	15.45	0.041							H2	P2 cev	MYH1 Hs00428600_m1	28.01	0.112									H5	P2 cev	MYH2 Hs00430042_m1	24.49	0.052									H8	P2 cev	MYH7 Hs01110632_m1	24.01	0.028
A12	P3 fb	18SrRNA Hs99999901_m1	15.79	0.081	0.510397		15.87	8.13121	1.81317		A3	P3 fb	MYH1 Hs00428600_m1	Undetermined					1.9485					A6	P3 fb	MYH2 Hs00430042_m1	38.69	0.734	1.92298	High variability (high CT values!)	38.17	1.95652	1.88994e-09	9.8493e-06	4.72329e-08		A9	P3 fb	MYH7 Hs01110632_m1	Undetermined					1.89872
B12	P3 fb	18SrRNA Hs99999901_m1	15.95	0.081							B3	P3 fb	MYH1 Hs00428600_m1	Undetermined										B6	P3 fb	MYH2 Hs00430042_m1	37.65	0.734									B9	P3 fb	MYH7 Hs01110632_m1	Undetermined
C12	P3 df	18SrRNA Hs99999901_m1	15.77	0.081	0.513145		15.785	8.04621	1.81317		C3	P3 df	MYH1 Hs00428600_m1	37.83	0.827	2.22043	High variability (high CT values!)	37.245	1.9485	3.89601e-09	2.99652e-05	1.08584e-07		C6	P3 df	MYH2 Hs00430042_m1	33.3	0.257	0.767622		33.48	1.95652	4.18356e-08	0.000321768	1.16598e-06		C9	P3 df	MYH7 Hs01110632_m1	33.66	0.152	0.453055		33.55	1.89872	1.09166e-07	0.000839621	3.04251e-06
D12	P3 df	18SrRNA Hs99999901_m1	15.8	0.081							D3	P3 df	MYH1 Hs00428600_m1	36.66	0.827									D6	P3 df	MYH2 Hs00430042_m1	33.66	0.257									D9	P3 df	MYH7 Hs01110632_m1	33.44	0.152
E12	P3 mb	18SrRNA Hs99999901_m1	15.8	0.076	0.482693		15.745	8.00621	1.81317		E3	P3 mb	MYH1 Hs00428600_m1	31.55	0.104	0.330421		31.475	1.9485	1.78587e-07	0.00130695	4.89853e-06		E6	P3 mb	MYH2 Hs00430042_m1	28.39	0.052	0.183389		28.355	1.95652	1.27371e-06	0.00932141	3.49372e-05		E9	P3 mb	MYH7 Hs01110632_m1	28.79	0.028	0.0973236		28.77	1.89872	2.28453e-06	0.0167188	6.26632e-05
F12	P3 mb	18SrRNA Hs99999901_m1	15.69	0.076							F3	P3 mb	MYH1 Hs00428600_m1	31.4	0.104									F6	P3 mb	MYH2 Hs00430042_m1	28.32	0.052									F9	P3 mb	MYH7 Hs01110632_m1	28.75	0.028
G12	P3 cev	18SrRNA Hs99999901_m1	15.29	0.064	0.41981		15.245	7.50621	1.81317		G3	P3 cev	MYH1 Hs00428600_m1	26.58	0.053	0.199661		26.545	1.9485	3.55507e-06	0.0469733	0.000110473		G6	P3 cev	MYH2 Hs00430042_m1	22.9	0.091	0.398511		22.835	1.95652	3.8446e-05	0.50799	0.0011947		G9	P3 cev	MYH7 Hs01110632_m1	23.13	0.011	0.0475779		23.12	1.89872	6.35164e-05	0.839245	0.00197376
H12	P3 cev	18SrRNA Hs99999901_m1	15.2	0.064							H3	P3 cev	MYH1 Hs00428600_m1	26.51	0.053									H6	P3 cev	MYH2 Hs00430042_m1	22.77	0.091									H9	P3 cev	MYH7 Hs01110632_m1	23.11	0.011
A6	P4 fb	18SrRNA Hs99999901_m1	14.25	0.092	0.642683		14.315	6.64317	1.82261		A3	P4 fb	MYH1 Hs00428600_m1	36	0.033	0.0917304		35.975	1.92334	3.25802e-09	9.96174e-05	1.18629e-07		A4	P4 fb	MYH2 Hs00430042_m1	33.93	0.04	0.117994		33.9	1.9387	9.66598e-09	0.000295548	3.51953e-07		A5	P4 fb	MYH7 Hs01110632_m1	Undetermined	0				1.97045
B6	P4 fb	18SrRNA Hs99999901_m1	14.38	0.092							B3	P4 fb	MYH1 Hs00428600_m1	35.95	0.033									B4	P4 fb	MYH2 Hs00430042_m1	33.87	0.04									B5	P4 fb	MYH7 Hs01110632_m1	Undetermined	0
C6	P4 df	18SrRNA Hs99999901_m1	14.58	0.002	0.0137174		14.58	6.90817	1.82261		C3	P4 df	MYH1 Hs00428600_m1	28.7	0.048	0.167452		28.665	1.92334	4.5549e-07	0.0197877	1.88365e-05		C4	P4 df	MYH2 Hs00430042_m1	27.88	0.084	0.300644		27.94	1.9387	5.85988e-07	0.0254569	2.42332e-05		C5	P4 df	MYH7 Hs01110632_m1	28.84	0.068	0.236152		28.795	1.97045	2.08402e-07	0.00905354	8.61833e-06
D6	P4 df	18SrRNA Hs99999901_m1	14.58	0.002							D3	P4 df	MYH1 Hs00428600_m1	28.63	0.048									D4	P4 df	MYH2 Hs00430042_m1	28	0.084									D5	P4 df	MYH7 Hs01110632_m1	28.75	0.068
E6	P4 mb	18SrRNA Hs99999901_m1	14.19	0.047	0.33052		14.22	6.54817	1.82261		E3	P4 mb	MYH1 Hs00428600_m1	31.79	0.086	0.270016		31.85	1.92334	4.56998e-08	0.00105393	1.52524e-06		E4	P4 mb	MYH2 Hs00430042_m1	30.53	0.071	0.23294		30.48	1.9387	8.78545e-08	0.00202611	2.93217e-06		E5	P4 mb	MYH7 Hs01110632_m1	32.89	0.089	0.271094		32.83	1.97045	1.08763e-08	0.000250829	3.62998e-07
F6	P4 mb	18SrRNA Hs99999901_m1	14.25	0.047							F3	P4 mb	MYH1 Hs00428600_m1	31.91	0.086									F4	P4 mb	MYH2 Hs00430042_m1	30.43	0.071									F5	P4 mb	MYH7 Hs01110632_m1	32.77	0.089
G6	P4 cev	18SrRNA Hs99999901_m1	14.44	0.111	0.764463		14.52	6.84817	1.82261		G3	P4 cev	MYH1 Hs00428600_m1	25.65	0.072	0.28125		25.6	1.92334	3.26187e-06	0.121264	0.000128433		G4	P4 cev	MYH2 Hs00430042_m1	25.33	0.115	0.455536		25.245	1.9387	3.36579e-06	0.125127	0.000132525		G5	P4 cev	MYH7 Hs01110632_m1	25.94	0.043	0.165576		25.97	1.97045	1.36586e-06	0.0507777	5.37796e-05
H6	P4 cev	18SrRNA Hs99999901_m1	14.6	0.111							H3	P4 cev	MYH1 Hs00428600_m1	25.55	0.072									H4	P4 cev	MYH2 Hs00430042_m1	25.16	0.115									H5	P4 cev	MYH7 Hs01110632_m1	26	0.043
Well	Sample Name	Detector	Ct	StdDev Ct	CV (%)	Warning	Average Ct		1+Efficiency		Well	Sample Name	Detector	Ct	StdDev Ct	CV (%)	Warning	Average Ct	1+Efficiency
A10	P1 fb	PPIA Hs99999904_m1					19.1917		1.91849		A1	P1 fb 1	PPIA Hs99999904_m1	19.18	0.224	1.1774		19.025	1.91849
B10	P1 fb	PPIA Hs99999904_m1									A2	P1 fb 1	PPIA Hs99999904_m1	18.87	0.224
C10	P1 df	PPIA Hs99999904_m1					20.3817		1.91849		A3	P1 fb 2	PPIA Hs99999904_m1	19.42	0.039	0.201083		19.395	1.91849
D10	P1 df	PPIA Hs99999904_m1									A4	P1 fb 2	PPIA Hs99999904_m1	19.37	0.039
E10	P1 mb	PPIA Hs99999904_m1					19.4383		1.91849		A5	P1 fb 3	PPIA Hs99999904_m1	19.18	0.037	0.193161		19.155	1.91849
F10	P1 mb	PPIA Hs99999904_m1									A6	P1 fb 3	PPIA Hs99999904_m1	19.13	0.037
G10	P1 cev	PPIA Hs99999904_m1					20.19		1.91849		A7	P1 df 1	PPIA Hs99999904_m1	20.36	0.11	0.542273		20.285	1.91849
H10	P1 cev	PPIA Hs99999904_m1									A8	P1 df 1	PPIA Hs99999904_m1	20.21	0.11
A11	P2 fb	PPIA Hs99999904_m1					21.1304		1.88096		A9	P1 df 2	PPIA Hs99999904_m1	20.52	0.074	0.361505		20.47	1.91849
B11	P2 fb	PPIA Hs99999904_m1									A10	P1 df 2	PPIA Hs99999904_m1	20.42	0.074
C11	P2 df	PPIA Hs99999904_m1					21.6689		1.88096		A11	P1 df 3	PPIA Hs99999904_m1	20.42	0.044	0.215792		20.39	1.91849
D11	P2 df	PPIA Hs99999904_m1									A12	P1 df 3	PPIA Hs99999904_m1	20.36	0.044
E11	P2 mb	PPIA Hs99999904_m1					21.5068		1.89296		B1	P1 mb 1	PPIA Hs99999904_m1	19.32	0.103	0.535065		19.25	1.91849
F11	P2 mb	PPIA Hs99999904_m1									B2	P1 mb 1	PPIA Hs99999904_m1	19.18	0.103
G11	P2 cev	PPIA Hs99999904_m1					21.9448		1.89296		B3	P1 mb 2	PPIA Hs99999904_m1	19	0.196	1.02403		19.14	1.91849
H11	P2 cev	PPIA Hs99999904_m1									B4	P1 mb 2	PPIA Hs99999904_m1	19.28	0.196
A12	P3 fb	PPIA Hs99999904_m1					21.2056		1.88096		B5	P1 mb 3	PPIA Hs99999904_m1	19.91	0.02	0.100376		19.925	1.91849
B12	P3 fb	PPIA Hs99999904_m1									B6	P1 mb 3	PPIA Hs99999904_m1	19.94	0.02
C12	P3 df	PPIA Hs99999904_m1					21.7417		1.88096		B7	P1 cev 1	PPIA Hs99999904_m1	20.19	0.089	0.439398		20.255	1.91849
D12	P3 df	PPIA Hs99999904_m1									B8	P1 cev 1	PPIA Hs99999904_m1	20.32	0.089
E12	P3 mb	PPIA Hs99999904_m1					21.4097		1.89296		B9	P1 cev 2	PPIA Hs99999904_m1	20.15	0.154	0.760118		20.26	1.91849
F12	P3 mb	PPIA Hs99999904_m1									B10	P1 cev 2	PPIA Hs99999904_m1	20.37	0.154
G12	P3 cev	PPIA Hs99999904_m1					21.8693		1.89296		B11	P1 cev 3	PPIA Hs99999904_m1	20.11	0.075	0.373972		20.055	1.91849
H12	P3 cev	PPIA Hs99999904_m1									B12	P1 cev 3	PPIA Hs99999904_m1	20	0.075
A6	P4 fb	PPIA Hs99999904_m1	20.8	0.139	0.665072		20.9		1.98369		G1	P2 fb 1	PPIA Hs99999904_m1	21.0562	0.153	0.722921		21.1641	1.88096
B6	P4 fb	PPIA Hs99999904_m1	21	0.139							G2	P2 fb 1	PPIA Hs99999904_m1	21.2721	0.153
C6	P4 df	PPIA Hs99999904_m1	21.63	0.021	0.0970201		21.645		1.98369		G3	P2 fb 2	PPIA Hs99999904_m1	21.0869	0.0614	0.291777		21.0434	1.88096
D6	P4 df	PPIA Hs99999904_m1	21.66	0.021							G4	P2 fb 2	PPIA Hs99999904_m1	21	0.0614
E6	P4 mb	PPIA Hs99999904_m1	20.46	0.077	0.377358		20.405		1.98369		G5	P2 fb 3	PPIA Hs99999904_m1	21.1327	0.0719	0.339414		21.1836	1.88096
F6	P4 mb	PPIA Hs99999904_m1	20.35	0.077							G6	P2 fb 3	PPIA Hs99999904_m1	21.2344	0.0719
G6	P4 cev	PPIA Hs99999904_m1	21.19	0.246	1.15142		21.365		1.98369		G7	P2 df 1	PPIA Hs99999904_m1	21.8613	0.0573	0.262593		21.8208	1.88096
H6	P4 cev	PPIA Hs99999904_m1	21.54	0.246							G8	P2 df 1	PPIA Hs99999904_m1	21.7803	0.0573
											G9	P2 df 2	PPIA Hs99999904_m1	21.5466	0.0703	0.325519		21.5963	1.88096
Well	Sample Name	Detector	Ct	StdDev Ct	CV (%)	Warning	Geomean Ct		Average 1+Efficiency		G10	P2 df 2	PPIA Hs99999904_m1	21.646	0.0703
	P1 fb	Average 18S-PPIA					11.6987		1.86583		G11	P2 df 3	PPIA Hs99999904_m1	21.7579	0.238	1.10238		21.5896	1.88096
	P1 fb	Average 18S-PPIA									G12	P2 df 3	PPIA Hs99999904_m1	21.4213	0.238
	P1 df	Average 18S-PPIA					11.9924		1.86583		E1	P2 mb 1	PPIA Hs99999904_m1	21.6265	0.131	0.603159		21.719	1.89296
	P1 df	Average 18S-PPIA									E2	P2 mb 1	PPIA Hs99999904_m1	21.8115	0.131
	P1 mb	Average 18S-PPIA					11.9295		1.86583		E3	P2 mb 2	PPIA Hs99999904_m1	21.4829	0.121	0.565496		21.3971	1.89296
	P1 mb	Average 18S-PPIA									E4	P2 mb 2	PPIA Hs99999904_m1	21.3114	0.121
	P1 cev	Average 18S-PPIA					11.597		1.86583		E5	P2 mb 3	PPIA Hs99999904_m1	21.6366	0.329	1.53709		21.4042	1.89296
	P1 cev	Average 18S-PPIA									E6	P2 mb 3	PPIA Hs99999904_m1	21.1717	0.329
	P2 fb	Average 18S-PPIA					13.0108		1.84706		E7	P2 cev 1	PPIA Hs99999904_m1	21.7215	0.0292	0.134557		21.7008	1.89296
	P2 fb	Average 18S-PPIA									E8	P2 cev 1	PPIA Hs99999904_m1	21.6802	0.0292
	P2 df	Average 18S-PPIA					13.1137		1.84706		E9	P2 cev 2	PPIA Hs99999904_m1	21.8711	0.179	0.813725		21.9976	1.89296
	P2 df	Average 18S-PPIA									E10	P2 cev 2	PPIA Hs99999904_m1	22.1241	0.179
	P2 mb	Average 18S-PPIA					13.1956		1.85307		E11	P2 cev 3	PPIA Hs99999904_m1	22.2992	0.231	1.04355		22.136	1.89296
	P2 mb	Average 18S-PPIA									E12	P2 cev 3	PPIA Hs99999904_m1	21.9727	0.231
	P2 cev	Average 18S-PPIA					13.0296		1.85307		H1	P3 fb 1	PPIA Hs99999904_m1	21.5052	0.248	1.1627		21.3297	1.88096
	P2 cev	Average 18S-PPIA									H2	P3 fb 1	PPIA Hs99999904_m1	21.1542	0.248
	P3 fb	Average 18S-PPIA					13.1312		1.84706		H3	P3 fb 2	PPIA Hs99999904_m1	21.0633	0.0761	0.360371		21.1171	1.88096
	P3 fb	Average 18S-PPIA									H4	P3 fb 2	PPIA Hs99999904_m1	21.1709	0.0761
	P3 df	Average 18S-PPIA					13.2264		1.84706		H5	P3 fb 3	PPIA Hs99999904_m1	21.0965	0.104	0.491259		21.1701	1.88096
	P3 df	Average 18S-PPIA									H6	P3 fb 3	PPIA Hs99999904_m1	21.2437	0.104
	P3 mb	Average 18S-PPIA					13.0924		1.85307		H7	P3 df 1	PPIA Hs99999904_m1	21.6433	0.155	0.712537		21.7533	1.88096
	P3 mb	Average 18S-PPIA									H8	P3 df 1	PPIA Hs99999904_m1	21.8632	0.155
	P3 cev	Average 18S-PPIA					12.8123		1.85307		H9	P3 df 2	PPIA Hs99999904_m1	21.7948	0.0309	0.141919		21.773	1.88096
	P3 cev	Average 18S-PPIA									H10	P3 df 2	PPIA Hs99999904_m1	21.7511	0.0309
											H11	P3 df 3	PPIA Hs99999904_m1	21.7291	0.0429	0.197707		21.6987	1.88096
	P4 fb	Average 18S-PPIA					11.7831		1.90315		H12	P3 df 3	PPIA Hs99999904_m1	21.6684	0.0429
	P4 fb	Average 18S-PPIA									F1	P3 mb 1	PPIA Hs99999904_m1	21.312	0.00277	0.0129962		21.3139	1.89296
	P4 df	Average 18S-PPIA					12.2281		1.90315		F2	P3 mb 1	PPIA Hs99999904_m1	21.3159	0.00277
	P4 df	Average 18S-PPIA									F3	P3 mb 2	PPIA Hs99999904_m1	21.5889	0.23	1.07346		21.4261	1.89296
	P4 mb	Average 18S-PPIA					11.5592		1.90315		F4	P3 mb 2	PPIA Hs99999904_m1	21.2632	0.23
	P4 mb	Average 18S-PPIA									F5	P3 mb 3	PPIA Hs99999904_m1	21.3894	0.141	0.656148		21.489	1.89296
	P4 cev	Average 18S-PPIA					12.0959		1.90315		F6	P3 mb 3	PPIA Hs99999904_m1	21.5887	0.141
	P4 cev	Average 18S-PPIA									F7	P3 cev 1	PPIA Hs99999904_m1	22	0.0318	0.144398		22.0225	1.89296
											F8	P3 cev 1	PPIA Hs99999904_m1	22.045	0.0318
COMMENTS											F9	P3 cev 2	PPIA Hs99999904_m1	21.7599	0.147	0.67234		21.8639	1.89296
											F10	P3 cev 2	PPIA Hs99999904_m1	21.968	0.147
Calculation of gene expression											F11	P3 cev 3	PPIA Hs99999904_m1	21.7436	0.0314	0.144558		21.7214	1.89296
[target/reference] = [(1+EFFreference)^CTreference]/[(1+EFFtarget)^CTtarget]											F12	P3 cev 3	PPIA Hs99999904_m1	21.6992	0.0314
Suffix legend											A6	P4 fb	PPIA Hs99999904_m1	20.8	0.139	0.665072		20.9	1.82261
fb	CD56- 10% FBS										B6	P4 fb	PPIA Hs99999904_m1	21	0.139
df	CD56- 2% FBS										C6	P4 df	PPIA Hs99999904_m1	21.63	0.021	0.0970201		21.645	1.82261
mb	CD56+ 10% FBS										D6	P4 df	PPIA Hs99999904_m1	21.66	0.021
cev	CD56+ 2% FBS										E6	P4 mb	PPIA Hs99999904_m1	20.46	0.077	0.377358		20.405	1.82261
											F6	P4 mb	PPIA Hs99999904_m1	20.35	0.077
Calculation of CV											G6	P4 cev	PPIA Hs99999904_m1	21.19	0.246	1.15142		21.365	1.82261
											H6	P4 cev	PPIA Hs99999904_m1	21.54	0.246
CV (%) = ST DEV / AVG CT * 100
CV of 1.75 % corresponds to a difference of 0.5 cycle
between two replicates or to SD of ~0.35 at cycle 20

## Sheet: Figure 1E CACNA1S
Well	Sample Name	Detector	Ct	StdDev Ct	CV (%)	Warning	Average Ct	Corrected Ct	1+Efficiency		Well	Sample Name	Detector	Ct	StdDev Ct	CV (%)	Warning	Average Ct	1+Efficiency	CACNA1S/18SrRNA	CACNA1S/PPIA	CACNA1S/average control
A10	P1 fb	18SrRNA Hs99999901_m1										P1 fb	CACNA1S Hs00163885_m1
B10	P1 fb	18SrRNA Hs99999901_m1										P1 fb	CACNA1S Hs00163885_m1
C10	P1 df	18SrRNA Hs99999901_m1										P1 df	CACNA1S Hs00163885_m1
D10	P1 df	18SrRNA Hs99999901_m1										P1 df	CACNA1S Hs00163885_m1
E10	P1 mb	18SrRNA Hs99999901_m1	15.34	0.069	0.448343		15.39	6.99594	1.73087		B1	P1 mb	CACNA1S Hs00163885_m1	27.89	0.076	0.271963		27.945	1.99228	2.0024e-07	0.00054189	3.57304e-06
F10	P1 mb	18SrRNA Hs99999901_m1	15.44	0.069							B2	P1 mb	CACNA1S Hs00163885_m1	28	0.076
G10	P1 cev	18SrRNA Hs99999901_m1	15	0.162	1.08834		14.885	6.49094	1.73087		B3	P1 cev	CACNA1S Hs00163885_m1	24.07	0.03	0.12474		24.05	1.99228	2.2243e-06	0.0111438	4.48719e-05
H10	P1 cev	18SrRNA Hs99999901_m1	14.77	0.162							B4	P1 cev	CACNA1S Hs00163885_m1	24.03	0.03
A11	P2 fb	18SrRNA Hs99999901_m1	15.92	0.043	0.27061		15.89	7.45941	1.72676		A2	P2 fb	CACNA1S Hs00163885_m1	Undetermined					1.91384
B11	P2 fb	18SrRNA Hs99999901_m1	15.86	0.043							B2	P2 fb	CACNA1S Hs00163885_m1	Undetermined
C11	P2 df	18SrRNA Hs99999901_m1	15.74	0.074	0.471638		15.69	7.25941	1.72676		C2	P2 df	CACNA1S Hs00163885_m1	35.52	0.418	1.18666		35.225	1.91384	6.19459e-09	0.000253308	2.57134e-07
D11	P2 df	18SrRNA Hs99999901_m1	15.64	0.074							D2	P2 df	CACNA1S Hs00163885_m1	34.93	0.418
E11	P2 mb	18SrRNA Hs99999901_m1	16.17	0.093	0.572836		16.235	7.80441	1.72676		E2	P2 mb	CACNA1S Hs00163885_m1	32.06	0.021	0.0654716		32.075	1.91384	6.44626e-08	0.00145826	2.43308e-06
F11	P2 mb	18SrRNA Hs99999901_m1	16.3	0.093							F2	P2 mb	CACNA1S Hs00163885_m1	32.09	0.021
G11	P2 cev	18SrRNA Hs99999901_m1	15.72	0.037	0.235744		15.695	7.26441	1.72676		G2	P2 cev	CACNA1S Hs00163885_m1	25.13	0.029	0.115492		25.11	1.91384	4.41245e-06	0.163315	0.000178511
H11	P2 cev	18SrRNA Hs99999901_m1	15.67	0.037							H2	P2 cev	CACNA1S Hs00163885_m1	25.09	0.029
A12	P3 fb	18SrRNA Hs99999901_m1	15.91	0.045	0.283375		15.88	7.44941	1.72676		A3	P3 fb	CACNA1S Hs00163885_m1	Undetermined		0		39.14	1.91384	5.41282e-10	1.20765e-05	1.95512e-08
B12	P3 fb	18SrRNA Hs99999901_m1	15.85	0.045							B3	P3 fb	CACNA1S Hs00163885_m1	39.14
C12	P3 df	18SrRNA Hs99999901_m1	15.78	0.013	0.0824089		15.775	7.34441	1.72676		C3	P3 df	CACNA1S Hs00163885_m1	34	0.291	0.850753		34.205	1.91384	1.25812e-08	0.000596216	5.48863e-07
D12	P3 df	18SrRNA Hs99999901_m1	15.77	0.013							D3	P3 df	CACNA1S Hs00163885_m1	34.41	0.291
E12	P3 mb	18SrRNA Hs99999901_m1	16.44	0.05	0.304785		16.405	7.97441	1.72676		E3	P3 mb	CACNA1S Hs00163885_m1	29.24	0.021	0.0718563		29.225	1.91384	4.49853e-07	0.0075343	1.59017e-05
F12	P3 mb	18SrRNA Hs99999901_m1	16.37	0.05							F3	P3 mb	CACNA1S Hs00163885_m1	29.21	0.021
G12	P3 cev	18SrRNA Hs99999901_m1	16.27	0.189	1.17137		16.135	7.70441	1.72676		G3	P3 cev	CACNA1S Hs00163885_m1	25.61	0.093	0.364063		25.545	1.91384	4.2309e-06	0.27976	0.000210965
H12	P3 cev	18SrRNA Hs99999901_m1	16	0.189							H3	P3 cev	CACNA1S Hs00163885_m1	25.48	0.093
A6	P4 fb	18SrRNA Hs99999901_m1	17.46	0.21	1.19284		17.605	9.17441	1.72676		A1	P4 fb	CACNA1S Hs00163885_m1	37.18	1.335	3.50164		38.125	1.91384	2.684e-09	8.3456e-05	1.27519e-07
B6	P4 fb	18SrRNA Hs99999901_m1	17.75	0.21							B1	P4 fb	CACNA1S Hs00163885_m1	39.07	1.335
C6	P4 df	18SrRNA Hs99999901_m1	17.92	0.021	0.117089		17.935	9.50441	1.72676		C1	P4 df	CACNA1S Hs00163885_m1	32.11	0.097	0.302699		32.045	1.91384	1.66364e-07	0.00726123	8.99552e-06
D6	P4 df	18SrRNA Hs99999901_m1	17.95	0.021							D1	P4 df	CACNA1S Hs00163885_m1	31.98	0.097
E6	P4 mb	18SrRNA Hs99999901_m1	17.63	0.019	0.107832		17.62	9.18941	1.72676		E1	P4 mb	CACNA1S Hs00163885_m1	33.27	0.111	0.334438		33.19	1.91384	6.66113e-08	0.00167473	2.97985e-06
F6	P4 mb	18SrRNA Hs99999901_m1	17.61	0.019							F1	P4 mb	CACNA1S Hs00163885_m1	33.11	0.111
G6	P4 cev	18SrRNA Hs99999901_m1	17.81	0.082	0.461842		17.755	9.32441	1.72676		G1	P4 cev	CACNA1S Hs00163885_m1	29	0.088	0.304077		28.94	1.91384	1.13156e-06	0.0602474	6.36613e-05
H6	P4 cev	18SrRNA Hs99999901_m1	17.7	0.082							H1	P4 cev	CACNA1S Hs00163885_m1	28.88	0.088
Well	Sample Name	Detector	Ct	StdDev Ct	CV (%)	Warning	Average Ct		1+Efficiency
A10	P1 fb	PPIA Hs99999904_m1
B10	P1 fb	PPIA Hs99999904_m1
C10	P1 df	PPIA Hs99999904_m1
D10	P1 df	PPIA Hs99999904_m1
E10	P1 mb	PPIA Hs99999904_m1	19.85	0.103	0.516939		19.925		1.80269
F10	P1 mb	PPIA Hs99999904_m1	20	0.103
G10	P1 cev	PPIA Hs99999904_m1	20.39	0.154	0.75122		20.5		1.80269
H10	P1 cev	PPIA Hs99999904_m1	20.61	0.154
A11	P2 fb	PPIA Hs99999904_m1	20.67	0.082	0.397865		20.61		1.99871
B11	P2 fb	PPIA Hs99999904_m1	20.55	0.082
C11	P2 df	PPIA Hs99999904_m1	21.1	0.056	0.265907		21.06		1.99871
D11	P2 df	PPIA Hs99999904_m1	21.02	0.056
E11	P2 mb	PPIA Hs99999904_m1	20.72	0.124	0.600921		20.635		1.99871
F11	P2 mb	PPIA Hs99999904_m1	20.55	0.124
G11	P2 cev	PPIA Hs99999904_m1	20.85	0.105	0.501912		20.92		1.99871
H11	P2 cev	PPIA Hs99999904_m1	20.99	0.105
A12	P3 fb	PPIA Hs99999904_m1	20.32	0.023	0.113105		20.335		1.99871
B12	P3 fb	PPIA Hs99999904_m1	20.35	0.023
C12	P3 df	PPIA Hs99999904_m1	21.45	0.15	0.702905		21.34		1.99871
D12	P3 df	PPIA Hs99999904_m1	21.23	0.15
E12	P3 mb	PPIA Hs99999904_m1	20.38	0.065	0.319646		20.335		1.99871
F12	P3 mb	PPIA Hs99999904_m1	20.29	0.065
G12	P3 cev	PPIA Hs99999904_m1	22.16	0.078	0.352861		22.105		1.99871
H12	P3 cev	PPIA Hs99999904_m1	22.05	0.078
A6	P4 fb	PPIA Hs99999904_m1	22.19	0.017	0.0766629		22.175		1.99871
B6	P4 fb	PPIA Hs99999904_m1	22.16	0.017
C6	P4 df	PPIA Hs99999904_m1	22.85	0.105	0.458015		22.925		1.99871
D6	P4 df	PPIA Hs99999904_m1	23	0.105
E6	P4 mb	PPIA Hs99999904_m1	21.87	0.011	0.0502742		21.88		1.99871
F6	P4 mb	PPIA Hs99999904_m1	21.89	0.011
G6	P4 cev	PPIA Hs99999904_m1	22.99	0.11	0.47681		23.07		1.99871
H6	P4 cev	PPIA Hs99999904_m1	23.15	0.11
Well	Sample Name	Detector	Ct	StdDev Ct	CV (%)	Warning	Geomean Ct		Average 1+Efficiency
	P1 fb	Average 18S-PPIA
	P1 fb	Average 18S-PPIA
	P1 df	Average 18S-PPIA
	P1 df	Average 18S-PPIA
	P1 mb	Average 18S-PPIA					11.8065		1.76678
	P1 mb	Average 18S-PPIA
	P1 cev	Average 18S-PPIA					11.5353		1.76678
	P1 cev	Average 18S-PPIA
	P2 fb	Average 18S-PPIA					12.3991		1.86273
	P2 fb	Average 18S-PPIA
	P2 df	Average 18S-PPIA					12.3646		1.86273
	P2 df	Average 18S-PPIA
	P2 mb	Average 18S-PPIA					12.6903		1.86273
	P2 mb	Average 18S-PPIA
	P2 cev	Average 18S-PPIA					12.3277		1.86273
	P2 cev	Average 18S-PPIA
	P3 fb	Average 18S-PPIA					12.3079		1.86273
	P3 fb	Average 18S-PPIA
	P3 df	Average 18S-PPIA					12.5192		1.86273
	P3 df	Average 18S-PPIA
	P3 mb	Average 18S-PPIA					12.7342		1.86273
	P3 mb	Average 18S-PPIA
	P3 cev	Average 18S-PPIA					13.0501		1.86273
	P3 cev	Average 18S-PPIA
	P4 fb	Average 18S-PPIA					14.2633		1.86273
	P4 fb	Average 18S-PPIA
	P4 df	Average 18S-PPIA					14.7611		1.86273
	P4 df	Average 18S-PPIA
	P4 mb	Average 18S-PPIA					14.1797		1.86273
	P4 mb	Average 18S-PPIA
	P4 cev	Average 18S-PPIA					14.6668		1.86273
	P4 cev	Average 18S-PPIA
COMMENTS
Calculation of gene expression
[target/reference] = [(1+EFFreference)^CTreference]/[(1+EFFtarget)^CTtarget]
Suffix legend
fb	CD56- 10% FBS
df	CD56- 2% FBS
mb	CD56+ 10% FBS
cev	CD56+ 2% FBS
Calculation of CV
CV (%) = ST DEV / AVG CT * 100
CV of 1.75 % corresponds to a difference of 0.5 cycle
between two replicates or to SD of ~0.35 at cycle 20

## Sheet: Figure 1F ATP2A
Well	Sample Name	Detector	Ct	StdDev Ct	CV (%)	Warning	Average Ct	Corrected Ct	1+Efficiency		Well	Sample Name	Detector	Ct	StdDev Ct	CV (%)	Warning	Average Ct	1+Efficiency	ATP2A1/18SrRNA	ATP2A1/PPIA	ATP2A1/average control		Well	Sample Name	Detector	Ct	StdDev Ct	CV (%)	Warning	Average Ct	1+Efficiency	ATP2A2/18SrRNA	ATP2A2/PPIA	ATP2A2/average control		Well	Sample Name	Detector	Ct	StdDev Ct	CV (%)	Warning	Average Ct	1+Efficiency	ATP2A3/18SrRNA	ATP2A3/PPIA	ATP2A3/average control
A10	P1 fb	18SrRNA Hs99999901_m1	14.74	0.183	1.23067		14.87	7.13121	1.81317		A1	P1 fb	ATP2A1 Hs04983082_m1	Undetermined	0	0		40	1.9557	4.65637e-10	1.80113e-06	9.8611e-09		A5	P1 fb	ATP2A2 Hs05000494_m1	34.58	0.047	0.135779		34.615	1.95771	1.66418e-08	6.43721e-05	3.52434e-07		A9	P1 fb	ATP2A3 Hs00545433_g1	Undetermined	0	#DIV/0!			1.84904
B10	P1 fb	18SrRNA Hs99999901_m1	15	0.183							B1	P1 fb	ATP2A1 Hs04983082_m1	40	0									B5	P1 fb	ATP2A2 Hs05000494_m1	34.65	0.047									B9	P1 fb	ATP2A3 Hs00545433_g1	Undetermined	0
C10	P1 df	18SrRNA Hs99999901_m1	14.72	0.107	0.723217		14.795	7.05621	1.81317		C1	P1 df	ATP2A1 Hs04983082_m1	39.28	0.345	0.883822		39.035	1.9557	5.67126e-10	4.9806e-06	1.5083e-08		C5	P1 df	ATP2A2 Hs05000494_m1	34	0.141	0.415929		33.9	1.95771	1.71525e-08	0.000150636	4.5618e-07		C9	P1 df	ATP2A3 Hs00545433_g1	Undetermined	0	#DIV/0!			1.84904
D10	P1 df	18SrRNA Hs99999901_m1	14.87	0.107							D1	P1 df	ATP2A1 Hs04983082_m1	38.79	0.345									D5	P1 df	ATP2A2 Hs05000494_m1	33.8	0.141									D9	P1 df	ATP2A3 Hs00545433_g1	Undetermined	0
E10	P1 mb	18SrRNA Hs99999901_m1	15.08	0.027	0.179283		15.06	7.32121	1.81317		E1	P1 mb	ATP2A1 Hs04983082_m1	36.91	1.095	2.90567	High variability (high CT values!)	37.685	1.9557	8.21093e-10	3.33106e-06	1.79338e-08		E5	P1 mb	ATP2A2 Hs05000494_m1	30.58	0.002	0.00654022		30.58	1.95771	9.34093e-08	0.000378949	2.04018e-06		E9	P1 mb	ATP2A3 Hs00545433_g1	Undetermined	0	#DIV/0!			1.84904
F10	P1 mb	18SrRNA Hs99999901_m1	15.04	0.027							F1	P1 mb	ATP2A1 Hs04983082_m1	38.46	1.095									F5	P1 mb	ATP2A2 Hs05000494_m1	30.58	0.002									F9	P1 mb	ATP2A3 Hs00545433_g1	Undetermined	0
G10	P1 cev	18SrRNA Hs99999901_m1	14.44	0.062	0.430556		14.4	6.66121	1.81317		G1	P1 cev	ATP2A1 Hs04983082_m1	37.04	0.203	0.55021		36.895	1.9557	9.41783e-10	9.23427e-06	2.47592e-08		G5	P1 cev	ATP2A2 Hs05000494_m1	27.34	0.028	0.102339		27.36	1.95771	5.48597e-07	0.00537904	1.44225e-05		G9	P1 cev	ATP2A3 Hs00545433_g1	Undetermined	0	#DIV/0!			1.84904
H10	P1 cev	18SrRNA Hs99999901_m1	14.36	0.062							H1	P1 cev	ATP2A1 Hs04983082_m1	36.75	0.203									H5	P1 cev	ATP2A2 Hs05000494_m1	27.38	0.028									H9	P1 cev	ATP2A3 Hs00545433_g1	Undetermined	0
A11	P2 fb	18SrRNA Hs99999901_m1	15.69	0.085	0.539683		15.75	8.01121	1.81317		A2	P2 fb	ATP2A1 Hs04983082_m1	Undetermined	0	0		39.52	1.9557	3.61557e-10	1.92975e-06	9.01368e-09		A6	P2 fb	ATP2A2 Hs05000494_m1	34.3	0.076	0.22122		34.355	1.95771	1.11522e-08	5.95228e-05	2.78026e-07		A10	P2 fb	ATP2A3 Hs00545433_g1	Undetermined	0	#DIV/0!			1.84904
B11	P2 fb	18SrRNA Hs99999901_m1	15.81	0.085							B2	P2 fb	ATP2A1 Hs04983082_m1	39.52	0									B6	P2 fb	ATP2A2 Hs05000494_m1	34.41	0.076									B10	P2 fb	ATP2A3 Hs00545433_g1	Undetermined	0
C11	P2 df	18SrRNA Hs99999901_m1	15.72	0.065	0.414673		15.675	7.93621	1.81317		C2	P2 df	ATP2A1 Hs04983082_m1	Undetermined	0				1.9557					C6	P2 df	ATP2A2 Hs05000494_m1	34.75	0.129	0.370211		34.845	1.95771	7.67396e-09	6.01844e-05	2.13087e-07		C10	P2 df	ATP2A3 Hs00545433_g1	Undetermined	0	#DIV/0!			1.84904
D11	P2 df	18SrRNA Hs99999901_m1	15.63	0.065							D2	P2 df	ATP2A1 Hs04983082_m1	Undetermined	0									D6	P2 df	ATP2A2 Hs05000494_m1	34.94	0.129									D10	P2 df	ATP2A3 Hs00545433_g1	Undetermined	0
E11	P2 mb	18SrRNA Hs99999901_m1	15.87	0.05	0.315756		15.835	8.09621	1.81317		E2	P2 mb	ATP2A1 Hs04983082_m1	Undetermined	0	0		40	1.9557	2.75625e-10	2.03412e-06	7.63699e-09		E6	P2 mb	ATP2A2 Hs05000494_m1	34.09	0.103	0.301478		34.165	1.95771	1.33278e-08	9.83593e-05	3.69286e-07		E10	P2 mb	ATP2A3 Hs00545433_g1	Undetermined	0	#DIV/0!			1.84904
F11	P2 mb	18SrRNA Hs99999901_m1	15.8	0.05							F2	P2 mb	ATP2A1 Hs04983082_m1	40	0									F6	P2 mb	ATP2A2 Hs05000494_m1	34.24	0.103									F10	P2 mb	ATP2A3 Hs00545433_g1	Undetermined	0
G11	P2 cev	18SrRNA Hs99999901_m1	15.5	0.041	0.264943		15.475	7.73621	1.81317		G2	P2 cev	ATP2A1 Hs04983082_m1	39.54	0	0		39.54	1.9557	3.02887e-10	3.66245e-06	9.38529e-09		G6	P2 cev	ATP2A2 Hs05000494_m1	28.26	0.031	0.109618		28.28	1.95771	5.60616e-07	0.00677886	1.73713e-05		G10	P2 cev	ATP2A3 Hs00545433_g1	Undetermined	0	#DIV/0!			1.84904
H11	P2 cev	18SrRNA Hs99999901_m1	15.45	0.041							H2	P2 cev	ATP2A1 Hs04983082_m1	Undetermined	0									H6	P2 cev	ATP2A2 Hs05000494_m1	28.3	0.031									H10	P2 cev	ATP2A3 Hs00545433_g1	Undetermined	0
A12	P3 fb	18SrRNA Hs99999901_m1	15.79	0.081	0.510397		15.87	8.13121	1.81317		A3	P3 fb	ATP2A1 Hs04983082_m1	Undetermined	0				1.9557					A7	P3 fb	ATP2A2 Hs05000494_m1	34.77	0.054	0.155128		34.81	1.95771	8.82321e-09	4.59816e-05	2.20508e-07		A11	P3 fb	ATP2A3 Hs00545433_g1	Undetermined	0	#DIV/0!			1.84904
B12	P3 fb	18SrRNA Hs99999901_m1	15.95	0.081							B3	P3 fb	ATP2A1 Hs04983082_m1	Undetermined	0									B7	P3 fb	ATP2A2 Hs05000494_m1	34.85	0.054									B11	P3 fb	ATP2A3 Hs00545433_g1	Undetermined	0
C12	P3 df	18SrRNA Hs99999901_m1	15.77	0.081	0.513145		15.785	8.04621	1.81317		C3	P3 df	ATP2A1 Hs04983082_m1	Undetermined	0	0		39.66	1.9557	3.36078e-10	2.58486e-06	9.36668e-09		C7	P3 df	ATP2A2 Hs05000494_m1	34.62	0.063	0.18174		34.665	1.95771	9.24619e-09	7.11147e-05	2.57697e-07		C11	P3 df	ATP2A3 Hs00545433_g1	Undetermined	0	#DIV/0!			1.84904
D12	P3 df	18SrRNA Hs99999901_m1	15.8	0.081							D3	P3 df	ATP2A1 Hs04983082_m1	39.66	0									D7	P3 df	ATP2A2 Hs05000494_m1	34.71	0.063									D11	P3 df	ATP2A3 Hs00545433_g1	Undetermined	0
E12	P3 mb	18SrRNA Hs99999901_m1	15.8	0.076	0.482693		15.745	8.00621	1.81317		E3	P3 mb	ATP2A1 Hs04983082_m1	39.44	0	0		39.44	1.9557	3.80355e-10	2.78355e-06	1.04329e-08		E7	P3 mb	ATP2A2 Hs05000494_m1	32.29	0.125	0.386041		32.38	1.95771	4.19056e-08	0.000306678	1.14945e-06		E11	P3 mb	ATP2A3 Hs00545433_g1	Undetermined	0	#DIV/0!			1.84904
F12	P3 mb	18SrRNA Hs99999901_m1	15.69	0.076							F3	P3 mb	ATP2A1 Hs04983082_m1	Undetermined	0									F7	P3 mb	ATP2A2 Hs05000494_m1	32.47	0.125									F11	P3 mb	ATP2A3 Hs00545433_g1	Undetermined	0
G12	P3 cev	18SrRNA Hs99999901_m1	15.29	0.064	0.41981		15.245	7.50621	1.81317		G3	P3 cev	ATP2A1 Hs04983082_m1	Undetermined	0	0		39.74	1.9557	2.30983e-10	3.05199e-06	7.17775e-09		G7	P3 cev	ATP2A2 Hs05000494_m1	27.28	0.015	0.0549652		27.29	1.95771	9.50728e-07	0.012562	2.95437e-05		G11	P3 cev	ATP2A3 Hs00545433_g1	Undetermined	0	#DIV/0!			1.84904
H12	P3 cev	18SrRNA Hs99999901_m1	15.2	0.064							H3	P3 cev	ATP2A1 Hs04983082_m1	39.74	0									H7	P3 cev	ATP2A2 Hs05000494_m1	27.3	0.015									H11	P3 cev	ATP2A3 Hs00545433_g1	Undetermined	0
A6	P4 fb	18SrRNA Hs99999901_m1	14.25	0.092	0.642683		14.315	6.64317	1.82261		A4	P4 fb	ATP2A1 Hs04983082_m1	Undetermined	0				1.9557					A8	P4 fb	ATP2A2 Hs05000494_m1	33.59	0.413	1.21901		33.88	1.95771	7.03674e-09	0.000215156	2.56218e-07		A12	P4 fb	ATP2A3 Hs00545433_g1	Undetermined	0	#DIV/0!			1.84904
B6	P4 fb	18SrRNA Hs99999901_m1	14.38	0.092							B4	P4 fb	ATP2A1 Hs04983082_m1	Undetermined	0									B8	P4 fb	ATP2A2 Hs05000494_m1	34.17	0.413									B12	P4 fb	ATP2A3 Hs00545433_g1	Undetermined	0
C6	P4 df	18SrRNA Hs99999901_m1	14.58	0.002	0.0137174		14.58	6.90817	1.82261		C4	P4 df	ATP2A1 Hs04983082_m1	Undetermined	0				1.9557					C8	P4 df	ATP2A2 Hs05000494_m1	33.21	0.056	0.168827		33.17	1.95771	1.32922e-08	0.000577449	5.49691e-07		C12	P4 df	ATP2A3 Hs00545433_g1	Undetermined	0	#DIV/0!			1.84904
D6	P4 df	18SrRNA Hs99999901_m1	14.58	0.002							D4	P4 df	ATP2A1 Hs04983082_m1	Undetermined	0									D8	P4 df	ATP2A2 Hs05000494_m1	33.13	0.056									D12	P4 df	ATP2A3 Hs00545433_g1	Undetermined	0
E6	P4 mb	18SrRNA Hs99999901_m1	14.19	0.047	0.33052		14.22	6.54817	1.82261		E4	P4 mb	ATP2A1 Hs04983082_m1	Undetermined	0	0		39.53	1.9557	1.55571e-10	3.58779e-06	5.19222e-09		E8	P4 mb	ATP2A2 Hs05000494_m1	33.21	0.054	0.162798		33.17	1.95771	1.0709e-08	0.000246971	3.57414e-07		E12	P4 mb	ATP2A3 Hs00545433_g1	Undetermined	0	#DIV/0!			1.84904
F6	P4 mb	18SrRNA Hs99999901_m1	14.25	0.047							F4	P4 mb	ATP2A1 Hs04983082_m1	39.53	0									F8	P4 mb	ATP2A2 Hs05000494_m1	33.13	0.054									F12	P4 mb	ATP2A3 Hs00545433_g1	Undetermined	0
G6	P4 cev	18SrRNA Hs99999901_m1	14.44	0.111	0.764463		14.52	6.84817	1.82261		G4	P4 cev	ATP2A1 Hs04983082_m1	39.74	0	0		39.74	1.9557	1.61794e-10	6.01491e-06	6.37051e-09		G8	P4 cev	ATP2A2 Hs05000494_m1	30.62	0.001	0.00326584		30.62	1.95771	7.11076e-08	0.00264351	2.79979e-06		G12	P4 cev	ATP2A3 Hs00545433_g1	38	0	0		38	1.84904
H6	P4 cev	18SrRNA Hs99999901_m1	14.6	0.111							H4	P4 cev	ATP2A1 Hs04983082_m1	Undetermined	0									H8	P4 cev	ATP2A2 Hs05000494_m1	30.62	0.001									H12	P4 cev	ATP2A3 Hs00545433_g1	Undetermined	0
Well	Sample Name	Detector	Ct	StdDev Ct	CV (%)	Warning	Average Ct		1+Efficiency
A10	P1 fb	PPIA Hs99999904_m1					19.1917		1.91849
B10	P1 fb	PPIA Hs99999904_m1
C10	P1 df	PPIA Hs99999904_m1					20.3817		1.91849
D10	P1 df	PPIA Hs99999904_m1
E10	P1 mb	PPIA Hs99999904_m1					19.4383		1.91849
F10	P1 mb	PPIA Hs99999904_m1
G10	P1 cev	PPIA Hs99999904_m1					20.19		1.91849
H10	P1 cev	PPIA Hs99999904_m1
A11	P2 fb	PPIA Hs99999904_m1					21.1304		1.88096
B11	P2 fb	PPIA Hs99999904_m1
C11	P2 df	PPIA Hs99999904_m1					21.6689		1.88096
D11	P2 df	PPIA Hs99999904_m1
E11	P2 mb	PPIA Hs99999904_m1					21.5068		1.89296
F11	P2 mb	PPIA Hs99999904_m1
G11	P2 cev	PPIA Hs99999904_m1					21.9448		1.89296
H11	P2 cev	PPIA Hs99999904_m1
A12	P3 fb	PPIA Hs99999904_m1					21.2056		1.88096
B12	P3 fb	PPIA Hs99999904_m1
C12	P3 df	PPIA Hs99999904_m1					21.7417		1.88096
D12	P3 df	PPIA Hs99999904_m1
E12	P3 mb	PPIA Hs99999904_m1					21.4097		1.89296
F12	P3 mb	PPIA Hs99999904_m1
G12	P3 cev	PPIA Hs99999904_m1					21.8693		1.89296
H12	P3 cev	PPIA Hs99999904_m1
A6	P4 fb	PPIA Hs99999904_m1	20.8	0.139	0.665072		20.9		1.98369
B6	P4 fb	PPIA Hs99999904_m1	21	0.139
C6	P4 df	PPIA Hs99999904_m1	21.63	0.021	0.0970201		21.645		1.98369
D6	P4 df	PPIA Hs99999904_m1	21.66	0.021
E6	P4 mb	PPIA Hs99999904_m1	20.46	0.077	0.377358		20.405		1.98369
F6	P4 mb	PPIA Hs99999904_m1	20.35	0.077
G6	P4 cev	PPIA Hs99999904_m1	21.19	0.246	1.15142		21.365		1.98369
H6	P4 cev	PPIA Hs99999904_m1	21.54	0.246
Well	Sample Name	Detector	Ct	StdDev Ct	CV (%)	Warning	Geomean Ct		Average 1+Efficiency
	P1 fb	Average 18S-PPIA					11.6987		1.86583
	P1 fb	Average 18S-PPIA
	P1 df	Average 18S-PPIA					11.9924		1.86583
	P1 df	Average 18S-PPIA
	P1 mb	Average 18S-PPIA					11.9295		1.86583
	P1 mb	Average 18S-PPIA
	P1 cev	Average 18S-PPIA					11.597		1.86583
	P1 cev	Average 18S-PPIA
	P2 fb	Average 18S-PPIA					13.0108		1.84706
	P2 fb	Average 18S-PPIA
	P2 df	Average 18S-PPIA					13.1137		1.84706
	P2 df	Average 18S-PPIA
	P2 mb	Average 18S-PPIA					13.1956		1.85307
	P2 mb	Average 18S-PPIA
	P2 cev	Average 18S-PPIA					13.0296		1.85307
	P2 cev	Average 18S-PPIA
	P3 fb	Average 18S-PPIA					13.1312		1.84706
	P3 fb	Average 18S-PPIA
	P3 df	Average 18S-PPIA					13.2264		1.84706
	P3 df	Average 18S-PPIA
	P3 mb	Average 18S-PPIA					13.0924		1.85307
	P3 mb	Average 18S-PPIA
	P3 cev	Average 18S-PPIA					12.8123		1.85307
	P3 cev	Average 18S-PPIA
	P4 fb	Average 18S-PPIA					11.7831		1.90315
	P4 fb	Average 18S-PPIA
	P4 df	Average 18S-PPIA					12.2281		1.90315
	P4 df	Average 18S-PPIA
	P4 mb	Average 18S-PPIA					11.5592		1.90315
	P4 mb	Average 18S-PPIA
	P4 cev	Average 18S-PPIA					12.0959		1.90315
	P4 cev	Average 18S-PPIA
COMMENTS
Calculation of gene expression
[target/reference] = [(1+EFFreference)^CTreference]/[(1+EFFtarget)^CTtarget]
Suffix legend
fb	CD56- 10% FBS
df	CD56- 2% FBS
mb	CD56+ 10% FBS
cev	CD56+ 2% FBS
Calculation of CV
CV (%) = ST DEV / AVG CT * 100
CV of 1.75 % corresponds to a difference of 0.5 cycle
between two replicates or to SD of ~0.35 at cycle 20

## Sheet: Figure 1G ATP1A
Well	Sample Name	Detector	Ct	StdDev Ct	CV (%)	Warning	Average Ct	Corrected Ct	1+Efficiency		Well	Sample Name	Detector	Ct	StdDev Ct	CV (%)	Warning	Average Ct	1+Efficiency		Well	Sample Name	Detector	Ct	StdDev Ct	CV (%)	Warning	Average Ct	1+Efficiency	ATP1A1/PPIA	Average of triplicates	ATP1A1/18S rRNA	Average of triplicates	ATP1A1/average control	Average of triplicates		Well	Sample Name	Detector	Ct	StdDev Ct	CV (%)	Warning	Average Ct	1+Efficiency	ATP1A2/PPIA	Average of triplicates	ATP1A2/18S rRNA	Average of triplicates
F1	P1 fb 1	18SrRNA Hs99999901_m1	16	0.133	0.826344		16.095	7.06034	1.66483		A1	P1 fb 1	PPIA Hs99999904_m1	19.18	0.224	1.1774		19.025	1.91849		A1	P1 fb 1	ATP1A1 Hs00167556_m1	23.23	0.1	0.431779		23.16	1.88069	0.107188	0.116221	0.00162099	1.58144e-05	0.000381956	0.000383354		D1	P1 fb 1	ATP1A2 Hs00265131_m1	37.66	0.765	2.06088	High variability (high CT values!)	37.12	1.89062	1.3054e-05	9.47879e-06	1.97413e-07	1.32105e-09
F2	P1 fb 1	18SrRNA Hs99999901_m1	16.19	0.133							A2	P1 fb 1	PPIA Hs99999904_m1	18.87	0.224						A2	P1 fb 1	ATP1A1 Hs00167556_m1	23.09	0.1												D2	P1 fb 1	ATP1A2 Hs00265131_m1	36.58	0.765
F3	P1 fb 2	18SrRNA Hs99999901_m1	16.25	0.007	0.0430637		16.255	7.22034	1.66483		A3	P1 fb 2	PPIA Hs99999904_m1	19.42	0.039	0.201083		19.395	1.91849		A3	P1 fb 2	ATP1A1 Hs00167556_m1	23.46	0.013	0.0554253		23.455	1.88069	0.113219		0.00145975		0.000365499			D3	P1 fb 2	ATP1A2 Hs00265131_m1	38.79	0.736	1.92318	High variability (high CT values!)	38.27	1.89062	7.98624e-06		1.02968e-07
F4	P1 fb 2	18SrRNA Hs99999901_m1	16.26	0.007							A4	P1 fb 2	PPIA Hs99999904_m1	19.37	0.039						A4	P1 fb 2	ATP1A1 Hs00167556_m1	23.45	0.013												D4	P1 fb 2	ATP1A2 Hs00265131_m1	37.75	0.736
F5	P1 fb 3	18SrRNA Hs99999901_m1	15.77	0.272	1.70426		15.96	6.92534	1.66483		A5	P1 fb 3	PPIA Hs99999904_m1	19.18	0.037	0.193161		19.155	1.91849		A5	P1 fb 3	ATP1A1 Hs00167556_m1	23.09	0.115	0.499783		23.01	1.88069	0.128257		0.00166358		0.000402605			D5	P1 fb 3	ATP1A2 Hs00265131_m1	38.68	0.76	1.9924	High variability (high CT values!)	38.145	1.89062	7.39618e-06		9.59338e-08
F6	P1 fb 3	18SrRNA Hs99999901_m1	16.15	0.272							A6	P1 fb 3	PPIA Hs99999904_m1	19.13	0.037						A6	P1 fb 3	ATP1A1 Hs00167556_m1	22.93	0.115												D6	P1 fb 3	ATP1A2 Hs00265131_m1	37.61	0.76
F7	P1 df 1	18SrRNA Hs99999901_m1	15.83	0.023	0.145432		15.815	6.78034	1.66483		A7	P1 df 1	PPIA Hs99999904_m1	20.36	0.11	0.542273		20.285	1.91849		A7	P1 df 1	ATP1A1 Hs00167556_m1	23.48	0.073	0.311633		23.425	1.88069	0.206055	0.173509	0.00118879	9.43866e-06	0.000350148	0.000282063		D7	P1 df 1	ATP1A2 Hs00265131_m1	30.32	0.022	0.0725235		30.335	1.89062	0.00223376	0.00180828	1.28871e-05	9.82406e-08
F8	P1 df 1	18SrRNA Hs99999901_m1	15.8	0.023							A8	P1 df 1	PPIA Hs99999904_m1	20.21	0.11						A8	P1 df 1	ATP1A1 Hs00167556_m1	23.37	0.073												D8	P1 df 1	ATP1A2 Hs00265131_m1	30.35	0.022
F9	P1 df 2	18SrRNA Hs99999901_m1	15.92	0.027	0.169811		15.9	6.86534	1.66483		A9	P1 df 2	PPIA Hs99999904_m1	20.52	0.074	0.361505		20.47	1.91849		A9	P1 df 2	ATP1A1 Hs00167556_m1	24	0.059	0.246244		23.96	1.88069	0.165795		0.000885445		0.000268936			D9	P1 df 2	ATP1A2 Hs00265131_m1	31.44	0.155	0.494733		31.33	1.89062	0.00133709		7.14087e-06
F10	P1 df 2	18SrRNA Hs99999901_m1	15.88	0.027							A10	P1 df 2	PPIA Hs99999904_m1	20.42	0.074						A10	P1 df 2	ATP1A1 Hs00167556_m1	23.92	0.059												D10	P1 df 2	ATP1A2 Hs00265131_m1	31.22	0.155
F11	P1 df 3	18SrRNA Hs99999901_m1	15.71	0.007	0.0445718		15.705	6.67034	1.66483		A11	P1 df 3	PPIA Hs99999904_m1	20.42	0.044	0.215792		20.39	1.91849		A11	P1 df 3	ATP1A1 Hs00167556_m1	24.08	0.04	0.16632		24.05	1.88069	0.148678		0.000757366		0.000227106			D11	P1 df 3	ATP1A2 Hs00265131_m1	30.66	0.11	0.357898		30.735	1.89062	0.00185398		9.44418e-06
F12	P1 df 3	18SrRNA Hs99999901_m1	15.7	0.007							A12	P1 df 3	PPIA Hs99999904_m1	20.36	0.044						A12	P1 df 3	ATP1A1 Hs00167556_m1	24.02	0.04												D12	P1 df 3	ATP1A2 Hs00265131_m1	30.81	0.11
G1	P1 mb 1	18SrRNA Hs99999901_m1	15.84	0.052	0.329114		15.8	6.76534	1.66483		B1	P1 mb 1	PPIA Hs99999904_m1	19.32	0.103	0.535065		19.25	1.91849		B1	P1 mb 1	ATP1A1 Hs00167556_m1	22.87	0.011	0.048119		22.86	1.88069	0.150006	0.143186	0.00168567	1.61023e-05	0.000416174	0.000406719		E1	P1 mb 1	ATP1A2 Hs00265131_m1	26.1	0.007	0.0268251		26.095	1.89062	0.0169425	0.0186974	0.000190388	2.05924e-06
G2	P1 mb 1	18SrRNA Hs99999901_m1	15.76	0.052							B2	P1 mb 1	PPIA Hs99999904_m1	19.18	0.103						B2	P1 mb 1	ATP1A1 Hs00167556_m1	22.85	0.011												E2	P1 mb 1	ATP1A2 Hs00265131_m1	26.09	0.007
G3	P1 mb 2	18SrRNA Hs99999901_m1	15.86	0.204	1.2746		16.005	6.97034	1.66483		B3	P1 mb 2	PPIA Hs99999904_m1	19	0.196	1.02403		19.14	1.91849		B3	P1 mb 2	ATP1A1 Hs00167556_m1	23.05	0.16	0.697624		22.935	1.88069	0.133171		0.00178476		0.000430297			E3	P1 mb 2	ATP1A2 Hs00265131_m1	26.06	0.09	0.344498		26.125	1.89062	0.0154722		0.000207359
G4	P1 mb 2	18SrRNA Hs99999901_m1	16.15	0.204							B4	P1 mb 2	PPIA Hs99999904_m1	19.28	0.196						B4	P1 mb 2	ATP1A1 Hs00167556_m1	22.82	0.16												E4	P1 mb 2	ATP1A2 Hs00265131_m1	26.19	0.09
G5	P1 mb 3	18SrRNA Hs99999901_m1	16.25	0.059	0.362185		16.29	7.25534	1.66483		B5	P1 mb 3	PPIA Hs99999904_m1	19.91	0.02	0.100376		19.925	1.91849		B5	P1 mb 3	ATP1A1 Hs00167556_m1	23.53	0.093	0.394151		23.595	1.88069	0.146381		0.00136026		0.000373687			E5	P1 mb 3	ATP1A2 Hs00265131_m1	26.26	0.001	0.00380807		26.26	1.89062	0.0236774		0.000220025
G6	P1 mb 3	18SrRNA Hs99999901_m1	16.33	0.059							B6	P1 mb 3	PPIA Hs99999904_m1	19.94	0.02						B6	P1 mb 3	ATP1A1 Hs00167556_m1	23.66	0.093												E6	P1 mb 3	ATP1A2 Hs00265131_m1	26.26	0.001
G7	P1 cev 1	18SrRNA Hs99999901_m1	15.52	0.11	0.705128		15.6	6.56534	1.66483		B7	P1 cev 1	PPIA Hs99999904_m1	20.19	0.089	0.439398		20.255	1.91849		B7	P1 cev 1	ATP1A1 Hs00167556_m1	23.02	0.007	0.0304017		23.025	1.88069	0.260148	0.237106	0.00137163	1.34872e-05	0.000402112	0.000391677		E7	P1 cev 1	ATP1A2 Hs00265131_m1	23.83	0.197	0.821861		23.97	1.89062	0.126222	0.126606	0.000665506	7.23179e-06
G8	P1 cev 1	18SrRNA Hs99999901_m1	15.68	0.11							B8	P1 cev 1	PPIA Hs99999904_m1	20.32	0.089						B8	P1 cev 1	ATP1A1 Hs00167556_m1	23.03	0.007												E8	P1 cev 1	ATP1A2 Hs00265131_m1	24.11	0.197
G9	P1 cev 2	18SrRNA Hs99999901_m1	15.92	0.143	0.903919		15.82	6.78534	1.66483		B9	P1 cev 2	PPIA Hs99999904_m1	20.15	0.154	0.760118		20.26	1.91849		B9	P1 cev 2	ATP1A1 Hs00167556_m1	23.06	0.02	0.0866927		23.07	1.88069	0.253683		0.0014914		0.000437419			E9	P1 cev 2	ATP1A2 Hs00265131_m1	23.79	0.095	0.398239		23.855	1.89062	0.136258		0.000801056
G10	P1 cev 2	18SrRNA Hs99999901_m1	15.72	0.143							B10	P1 cev 2	PPIA Hs99999904_m1	20.37	0.154						B10	P1 cev 2	ATP1A1 Hs00167556_m1	23.08	0.02												E10	P1 cev 2	ATP1A2 Hs00265131_m1	23.92	0.095
G11	P1 cev 3	18SrRNA Hs99999901_m1	15.6	0.005	0.0320616		15.595	6.56034	1.66483		B11	P1 cev 3	PPIA Hs99999904_m1	20.11	0.075	0.373972		20.055	1.91849		B11	P1 cev 3	ATP1A1 Hs00167556_m1	23.36	0.145	0.623522		23.255	1.88069	0.197486		0.00118314		0.000335501			E11	P1 cev 3	ATP1A2 Hs00265131_m1	24.03	0.215	0.900335		23.88	1.89062	0.117338		0.000702974
G12	P1 cev 3	18SrRNA Hs99999901_m1	15.59	0.005							B12	P1 cev 3	PPIA Hs99999904_m1	20	0.075						B12	P1 cev 3	ATP1A1 Hs00167556_m1	23.15	0.145												E12	P1 cev 3	ATP1A2 Hs00265131_m1	23.73	0.215
E1	P2 fb 1	18SrRNA Hs99999901_m1	16.5266	0.157	0.943657		16.6374	8.38499	1.74724		G1	P2 fb 1	PPIA Hs99999904_m1	21.0562	0.153	0.722921		21.1641	1.88096		A1	P2 fb 1	ATP1A1 Hs00167556_m1	25.43	0.047	0.185076		25.395	1.89169	0.0597539	0.0592527	0.00100348	9.7989e-06	0.000260089	0.000253643		A1	P2 fb 1	ATP1A2 Hs00265131_m1	Undetermined	0	0		37.34	1.85166	6.5503e-05	6.72309e-05	1.10003e-06	1.09845e-08
E2	P2 fb 1	18SrRNA Hs99999901_m1	16.7482	0.157							G2	P2 fb 1	PPIA Hs99999904_m1	21.2721	0.153						A2	P2 fb 1	ATP1A1 Hs00167556_m1	25.36	0.047												A2	P2 fb 1	ATP1A2 Hs00265131_m1	37.34	0
E3	P2 fb 2	18SrRNA Hs99999901_m1	16.521	0.168	1.00962		16.6399	8.38754	1.74724		G3	P2 fb 2	PPIA Hs99999904_m1	21.0869	0.0614	0.291777		21.0434	1.88096		A3	P2 fb 2	ATP1A1 Hs00167556_m1	25.45	0.032	0.125836		25.43	1.89169	0.0541451		0.000982739		0.000248951			A3	P2 fb 2	ATP1A2 Hs00265131_m1	38.36	1.015	2.69624	High variability (high CT values!)	37.645	1.85166	5.02964e-05		9.12885e-07
E4	P2 fb 2	18SrRNA Hs99999901_m1	16.7589	0.168							G4	P2 fb 2	PPIA Hs99999904_m1	21	0.0614						A4	P2 fb 2	ATP1A1 Hs00167556_m1	25.41	0.032												A4	P2 fb 2	ATP1A2 Hs00265131_m1	36.93	1.015
E5	P2 fb 3	18SrRNA Hs99999901_m1	16.4939	0.0639	0.388482		16.4487	8.19624	1.74724		G5	P2 fb 3	PPIA Hs99999904_m1	21.1327	0.0719	0.339414		21.1836	1.88096		A5	P2 fb 3	ATP1A1 Hs00167556_m1	25.27	0.058	0.229158		25.31	1.89169	0.063859		0.00095345		0.00025189			A5	P2 fb 3	ATP1A2 Hs00265131_m1	36.84	0.11	0.297941		36.92	1.85166	8.58933e-05		1.28244e-06
E6	P2 fb 3	18SrRNA Hs99999901_m1	16.4034	0.0639							G6	P2 fb 3	PPIA Hs99999904_m1	21.2344	0.0719						A6	P2 fb 3	ATP1A1 Hs00167556_m1	25.35	0.058												A6	P2 fb 3	ATP1A2 Hs00265131_m1	37	0.11
E7	P2 df 1	18SrRNA Hs99999901_m1	16.359	0.119	0.723692		16.4434	8.19104	1.74724		G7	P2 df 1	PPIA Hs99999904_m1	21.8613	0.0573	0.262593		21.8208	1.88096		B1	P2 df 1	ATP1A1 Hs00167556_m1	25.75	0.078	0.303561		25.695	1.89169	0.0747278	0.0618803	0.00074379	6.36859e-06	0.00022101	0.000185798		B1	P2 df 1	ATP1A2 Hs00265131_m1	33.13	0.002	0.00603682		33.13	1.85166	0.00132698	0.000585462	1.32078e-05	5.91094e-08
E8	P2 df 1	18SrRNA Hs99999901_m1	16.5279	0.119							G8	P2 df 1	PPIA Hs99999904_m1	21.7803	0.0573						B2	P2 df 1	ATP1A1 Hs00167556_m1	25.64	0.078												B2	P2 df 1	ATP1A2 Hs00265131_m1	33.13	0.002
E9	P2 df 2	18SrRNA Hs99999901_m1	16.2411	0.0489	0.30045		16.2756	8.02319	1.74724		G9	P2 df 2	PPIA Hs99999904_m1	21.5466	0.0703	0.325519		21.5963	1.88096		B3	P2 df 2	ATP1A1 Hs00167556_m1	25.72	0.139	0.538447		25.815	1.89169	0.0600706		0.000627406		0.000181102			B3	P2 df 2	ATP1A2 Hs00265131_m1	35.4	0.976	2.70435	High variability (high CT values!)	36.09	1.85166	0.000185902		1.94165e-06
E10	P2 df 2	18SrRNA Hs99999901_m1	16.3101	0.0489							G10	P2 df 2	PPIA Hs99999904_m1	21.646	0.0703						B4	P2 df 2	ATP1A1 Hs00167556_m1	25.91	0.139												B4	P2 df 2	ATP1A2 Hs00265131_m1	36.78	0.976
E11	P2 df 3	18SrRNA Hs99999901_m1	16.3799	0.119	0.730241		16.296	8.04359	1.74724		G11	P2 df 3	PPIA Hs99999904_m1	21.7579	0.238	1.10238		21.5896	1.88096		B5	P2 df 3	ATP1A1 Hs00167556_m1	25.95	0.173	0.663598		26.07	1.89169	0.0508425		0.000539381		0.000155283			B5	P2 df 3	ATP1A2 Hs00265131_m1	35.84	0.277	0.777108		35.645	1.85166	0.000243507		2.58333e-06
E12	P2 df 3	18SrRNA Hs99999901_m1	16.2121	0.119							G12	P2 df 3	PPIA Hs99999904_m1	21.4213	0.238						B6	P2 df 3	ATP1A1 Hs00167556_m1	26.19	0.173												B6	P2 df 3	ATP1A2 Hs00265131_m1	35.45	0.277
G1	P2 mb 1	18SrRNA Hs99999901_m1	16.731	0.182	1.0795		16.8597	8.36234	1.71936		E1	P2 mb 1	PPIA Hs99999904_m1	21.6265	0.131	0.603159		21.719	1.89296		C1	P2 mb 1	ATP1A1 Hs00167556_m1	25.38	0.06	0.236035		25.42	1.89169	0.0958736	0.074494	0.000852462	6.63801e-06	0.00026466	0.000201988		C1	P2 mb 1	ATP1A2 Hs00265131_m1	30.63	0.051	0.166694		30.595	1.85166	0.00681105	0.00764203	6.05606e-05	6.78374e-07
G2	P2 mb 1	18SrRNA Hs99999901_m1	16.9884	0.182							E2	P2 mb 1	PPIA Hs99999904_m1	21.8115	0.131						C2	P2 mb 1	ATP1A1 Hs00167556_m1	25.46	0.06												C2	P2 mb 1	ATP1A2 Hs00265131_m1	30.56	0.051
G3	P2 mb 2	18SrRNA Hs99999901_m1	16.5245	0.0419	0.253109		16.5541	8.05679	1.71936		E3	P2 mb 2	PPIA Hs99999904_m1	21.4829	0.121	0.565496		21.3971	1.89296		C3	P2 mb 2	ATP1A1 Hs00167556_m1	25.53	0.007	0.0274134		25.535	1.89169	0.0725543		0.000671306		0.000200349			C3	P2 mb 2	ATP1A2 Hs00265131_m1	29.98	0.022	0.0733333		30	1.85166	0.0080023		7.4041e-05
G4	P2 mb 2	18SrRNA Hs99999901_m1	16.5838	0.0419							E4	P2 mb 2	PPIA Hs99999904_m1	21.3114	0.121						C4	P2 mb 2	ATP1A1 Hs00167556_m1	25.54	0.007												C4	P2 mb 2	ATP1A2 Hs00265131_m1	30.02	0.022
G5	P2 mb 3	18SrRNA Hs99999901_m1	16.3323	0.102	0.621777		16.4046	7.90724	1.71936		E5	P2 mb 3	PPIA Hs99999904_m1	21.6366	0.329	1.53709		21.4042	1.89296		C5	P2 mb 3	ATP1A1 Hs00167556_m1	25.87	0.15	0.577478		25.975	1.89169	0.055054		0.000467635		0.000140956			C5	P2 mb 3	ATP1A2 Hs00265131_m1	29.93	0.079	0.263465		29.985	1.85166	0.00811275		6.89107e-05
G6	P2 mb 3	18SrRNA Hs99999901_m1	16.4769	0.102							E6	P2 mb 3	PPIA Hs99999904_m1	21.1717	0.329						C6	P2 mb 3	ATP1A1 Hs00167556_m1	26.08	0.15												C6	P2 mb 3	ATP1A2 Hs00265131_m1	30.04	0.079
G7	P2 cev 1	18SrRNA Hs99999901_m1	17	0.415	2.48403	High variability	16.7067	8.20934	1.71936		E7	P2 cev 1	PPIA Hs99999904_m1	21.7215	0.0292	0.134557		21.7008	1.89296		D1	P2 cev 1	ATP1A1 Hs00167556_m1	24.83	0.045	0.181452		24.8	1.89169	0.140707	0.120166	0.00116496	7.9661e-06	0.000364001	0.00025998		D1	P2 cev 1	ATP1A2 Hs00265131_m1	25.24	0.007	0.0277283		25.245	1.85166	0.181817	0.19921	0.00150532	1.27413e-05
G8	P2 cev 1	18SrRNA Hs99999901_m1	16.4134	0.415							E8	P2 cev 1	PPIA Hs99999904_m1	21.6802	0.0292						D2	P2 cev 1	ATP1A1 Hs00167556_m1	24.77	0.045												D2	P2 cev 1	ATP1A2 Hs00265131_m1	25.25	0.007
G9	P2 cev 2	18SrRNA Hs99999901_m1	16.4148	0.127	0.77796		16.3248	7.82739	1.71936		E9	P2 cev 2	PPIA Hs99999904_m1	21.8711	0.179	0.813725		21.9976	1.89296		D3	P2 cev 2	ATP1A1 Hs00167556_m1	25.69	0.051	0.198251		25.725	1.89169	0.0942912		0.000525202		0.000176663			D3	P2 cev 2	ATP1A2 Hs00265131_m1	25.25	0.025	0.0990884		25.23	1.85166	0.221764		0.00123522
G10	P2 cev 2	18SrRNA Hs99999901_m1	16.2347	0.127							E10	P2 cev 2	PPIA Hs99999904_m1	22.1241	0.179						D4	P2 cev 2	ATP1A1 Hs00167556_m1	25.76	0.051												D4	P2 cev 2	ATP1A2 Hs00265131_m1	25.21	0.025
G11	P2 cev 3	18SrRNA Hs99999901_m1	16.4639	0.036	0.218323		16.4894	7.99199	1.71936		E11	P2 cev 3	PPIA Hs99999904_m1	22.2992	0.231	1.04355		22.136	1.89296		D5	P2 cev 3	ATP1A1 Hs00167556_m1	25.34	0.112	0.440685		25.415	1.89169	0.125498		0.000699667		0.000239275			D5	P2 cev 3	ATP1A2 Hs00265131_m1	25.58	0.012	0.0468933		25.59	1.85166	0.194049		0.00108184
G12	P2 cev 3	18SrRNA Hs99999901_m1	16.5148	0.036							E12	P2 cev 3	PPIA Hs99999904_m1	21.9727	0.231						D6	P2 cev 3	ATP1A1 Hs00167556_m1	25.49	0.112												D6	P2 cev 3	ATP1A2 Hs00265131_m1	25.6	0.012
F1	P3 fb 1	18SrRNA Hs99999901_m1	16.5575	0.0164	0.0989794		16.5691	8.31669	1.74724		H1	P3 fb 1	PPIA Hs99999904_m1	21.5052	0.248	1.1627		21.3297	1.88096		A7	P3 fb 1	ATP1A1 Hs00167556_m1	25.74	0.081	0.315359		25.685	1.89169	0.0551446	0.0606946	0.000802916	8.46382e-06	0.000215858	0.000225843		A7	P3 fb 1	ATP1A2 Hs00265131_m1	37.02	0.289	0.77636		37.225	1.85166	7.80645e-05	5.04752e-05	1.13663e-06	7.36097e-09
F2	P3 fb 1	18SrRNA Hs99999901_m1	16.5807	0.0164							H2	P3 fb 1	PPIA Hs99999904_m1	21.1542	0.248						A8	P3 fb 1	ATP1A1 Hs00167556_m1	25.63	0.081												A8	P3 fb 1	ATP1A2 Hs00265131_m1	37.43	0.289
F3	P3 fb 2	18SrRNA Hs99999901_m1	16.5105	0.131	0.797905		16.418	8.16559	1.74724		H3	P3 fb 2	PPIA Hs99999904_m1	21.0633	0.0761	0.360371		21.1171	1.88096		A9	P3 fb 2	ATP1A1 Hs00167556_m1	25.42	0.232	0.91863		25.255	1.89169	0.0634185		0.000970726		0.000253933			A9	P3 fb 2	ATP1A2 Hs00265131_m1	Undetermined	0	0		37.5	1.85166	5.76158e-05		8.81905e-07
F4	P3 fb 2	18SrRNA Hs99999901_m1	16.3255	0.131							H4	P3 fb 2	PPIA Hs99999904_m1	21.1709	0.0761						A10	P3 fb 2	ATP1A1 Hs00167556_m1	25.09	0.232												A10	P3 fb 2	ATP1A2 Hs00265131_m1	37.5	0
F5	P3 fb 3	18SrRNA Hs99999901_m1	16.1432	0.132	0.822456		16.0495	7.79709	1.74724		H5	P3 fb 3	PPIA Hs99999904_m1	21.0965	0.104	0.491259		21.1701	1.88096		A11	P3 fb 3	ATP1A1 Hs00167556_m1	25.35	0.063	0.248963		25.305	1.89169	0.0635208		0.000765503		0.000207737			A11	P3 fb 3	ATP1A2 Hs00265131_m1	39.66	0	0		39.66	1.85166	1.57453e-05		1.8975e-07
F6	P3 fb 3	18SrRNA Hs99999901_m1	15.9558	0.132							H6	P3 fb 3	PPIA Hs99999904_m1	21.2437	0.104						A12	P3 fb 3	ATP1A1 Hs00167556_m1	25.26	0.063												A12	P3 fb 3	ATP1A2 Hs00265131_m1	Undetermined	0
F7	P3 df 1	18SrRNA Hs99999901_m1	16	0.106	0.665626		15.9248	7.67244	1.74724		H7	P3 df 1	PPIA Hs99999904_m1	21.6433	0.155	0.712537		21.7533	1.88096		B7	P3 df 1	ATP1A1 Hs00167556_m1	26.09	0.03	0.114877		26.115	1.89169	0.0547861	0.0621603	0.000426077	5.1734e-06	0.000129327	0.000155614		B7	P3 df 1	ATP1A2 Hs00265131_m1	32.24	0.277	0.854016		32.435	1.85166	0.00195112	0.000777344	1.51741e-05	6.11954e-08
F8	P3 df 1	18SrRNA Hs99999901_m1	15.8497	0.106							H8	P3 df 1	PPIA Hs99999904_m1	21.8632	0.155						B8	P3 df 1	ATP1A1 Hs00167556_m1	26.14	0.03												B8	P3 df 1	ATP1A2 Hs00265131_m1	32.63	0.277
F9	P3 df 2	18SrRNA Hs99999901_m1	16.269	0.0533	0.328378		16.2313	7.97889	1.74724		H9	P3 df 2	PPIA Hs99999904_m1	21.7948	0.0309	0.141919		21.773	1.88096		B9	P3 df 2	ATP1A1 Hs00167556_m1	25.96	0.014	0.0539499		25.95	1.89169	0.0616249		0.000561614		0.000167878			B9	P3 df 2	ATP1A2 Hs00265131_m1	35.79	1.883	5.07274	High variability (high CT values!)	37.12	1.85166	0.000110196		1.00426e-06
F10	P3 df 2	18SrRNA Hs99999901_m1	16.1936	0.0533							H10	P3 df 2	PPIA Hs99999904_m1	21.7511	0.0309						B10	P3 df 2	ATP1A1 Hs00167556_m1	25.94	0.014												B10	P3 df 2	ATP1A2 Hs00265131_m1	38.45	1.883
F11	P3 df 3	18SrRNA Hs99999901_m1	15.9883	0.0884	0.555074		15.9258	7.67339	1.74724		H11	P3 df 3	PPIA Hs99999904_m1	21.7291	0.0429	0.197707		21.6987	1.88096		B11	P3 df 3	ATP1A1 Hs00167556_m1	25.71	0.045	0.175268		25.675	1.89169	0.0700699		0.00056433		0.000169637			B11	P3 df 3	ATP1A2 Hs00265131_m1	35.12	0.662	1.86033	High variability (high CT values!)	35.585	1.85166	0.000270716		2.18029e-06
F12	P3 df 3	18SrRNA Hs99999901_m1	15.8633	0.0884							H12	P3 df 3	PPIA Hs99999904_m1	21.6684	0.0429						B12	P3 df 3	ATP1A1 Hs00167556_m1	25.64	0.045												B12	P3 df 3	ATP1A2 Hs00265131_m1	36.05	0.662
H1	P3 mb 1	18SrRNA Hs99999901_m1	16.6013	0.00824	0.0496172		16.6071	8.10979	1.71936		F1	P3 mb 1	PPIA Hs99999904_m1	21.312	0.00277	0.0129962		21.3139	1.89296		C7	P3 mb 1	ATP1A1 Hs00167556_m1	25.62	0.027	0.105469		25.6	1.89169	0.06601	0.0654032	0.000662827	6.07936e-06	0.000194213	0.0001815		C7	P3 mb 1	ATP1A2 Hs00265131_m1	26.62	0.102	0.384181		26.55	1.85166	0.0635685	0.0681469	0.000638311	6.34319e-06
H2	P3 mb 1	18SrRNA Hs99999901_m1	16.613	0.00824							F2	P3 mb 1	PPIA Hs99999904_m1	21.3159	0.00277						C8	P3 mb 1	ATP1A1 Hs00167556_m1	25.58	0.027												C8	P3 mb 1	ATP1A2 Hs00265131_m1	26.48	0.102
H3	P3 mb 2	18SrRNA Hs99999901_m1	16.5826	0.048	0.288869		16.6166	8.11919	1.71936		F3	P3 mb 2	PPIA Hs99999904_m1	21.5889	0.23	1.07346		21.4261	1.89296		C9	P3 mb 2	ATP1A1 Hs00167556_m1	26.04	0.139	0.535852		25.94	1.89169	0.0570884		0.000536393		0.000160316			C9	P3 mb 2	ATP1A2 Hs00265131_m1	26.52	0.075	0.28334		26.47	1.85166	0.0717322		0.000673984
H4	P3 mb 2	18SrRNA Hs99999901_m1	16.6505	0.048							F4	P3 mb 2	PPIA Hs99999904_m1	21.2632	0.23						C10	P3 mb 2	ATP1A1 Hs00167556_m1	25.84	0.139												C10	P3 mb 2	ATP1A2 Hs00265131_m1	26.42	0.075
H5	P3 mb 3	18SrRNA Hs99999901_m1	16.4933	0.0309	0.187101		16.5151	8.01779	1.71936		F5	P3 mb 3	PPIA Hs99999904_m1	21.3894	0.141	0.656148		21.489	1.89296		C11	P3 mb 3	ATP1A1 Hs00167556_m1	25.58	0.053	0.20691		25.615	1.89169	0.0731113		0.000624588		0.000189969			C11	P3 mb 3	ATP1A2 Hs00265131_m1	26.68	0.12	0.451213		26.595	1.85166	0.06914		0.000590661
H6	P3 mb 3	18SrRNA Hs99999901_m1	16.537	0.0309							F6	P3 mb 3	PPIA Hs99999904_m1	21.5887	0.141						C12	P3 mb 3	ATP1A1 Hs00167556_m1	25.65	0.053												C12	P3 mb 3	ATP1A2 Hs00265131_m1	26.51	0.12
H7	P3 cev 1	18SrRNA Hs99999901_m1	15.976	0.0311	0.194399		15.998	7.50064	1.71936		F7	P3 cev 1	PPIA Hs99999904_m1	22	0.0318	0.144398		22.0225	1.89296		D7	P3 cev 1	ATP1A1 Hs00167556_m1	25.46	0.087	0.34252		25.4	1.89169	0.117855	0.100416	0.000541248	5.68522e-06	0.000185318	0.00018766		D7	P3 cev 1	ATP1A2 Hs00265131_m1	24.16	0.096	0.398423		24.095	1.85166	0.453391	0.427451	0.00208219	2.45e-05
H8	P3 cev 1	18SrRNA Hs99999901_m1	16.02	0.0311							F8	P3 cev 1	PPIA Hs99999904_m1	22.045	0.0318						D8	P3 cev 1	ATP1A1 Hs00167556_m1	25.34	0.087												D8	P3 cev 1	ATP1A2 Hs00265131_m1	24.03	0.096
H9	P3 cev 2	18SrRNA Hs99999901_m1	16.3085	0.0456	0.280163		16.2762	7.77889	1.71936		F9	P3 cev 2	PPIA Hs99999904_m1	21.7599	0.147	0.67234		21.8639	1.89296		D9	P3 cev 2	ATP1A1 Hs00167556_m1	25.61	0.156	0.611765		25.5	1.89169	0.0999362		0.000590476		0.00019443			D9	P3 cev 2	ATP1A2 Hs00265131_m1	23.89	0.091	0.379879		23.955	1.85166	0.446674		0.00263919
H10	P3 cev 2	18SrRNA Hs99999901_m1	16.244	0.0456							F10	P3 cev 2	PPIA Hs99999904_m1	21.968	0.147						D10	P3 cev 2	ATP1A1 Hs00167556_m1	25.39	0.156												D10	P3 cev 2	ATP1A2 Hs00265131_m1	24.02	0.091
H11	P3 cev 3	18SrRNA Hs99999901_m1	16.3564	0.0449	0.273978		16.3882	7.89084	1.71936		F11	P3 cev 3	PPIA Hs99999904_m1	21.7436	0.0314	0.144558		21.7214	1.89296		D11	P3 cev 3	ATP1A1 Hs00167556_m1	25.59	0.069	0.269111		25.64	1.89169	0.0834559		0.000573842		0.000183232			D11	P3 cev 3	ATP1A2 Hs00265131_m1	24.09	0.041	0.170407		24.06	1.85166	0.382288		0.00262861
H12	P3 cev 3	18SrRNA Hs99999901_m1	16.42	0.0449							F12	P3 cev 3	PPIA Hs99999904_m1	21.6992	0.0314						D12	P3 cev 3	ATP1A1 Hs00167556_m1	25.69	0.069												D12	P3 cev 3	ATP1A2 Hs00265131_m1	24.03	0.041
A6	P4 fb	18SrRNA Hs99999901_m1	14.25	0.092	0.642683		14.315	6.64317	1.82261		A6	P4 fb	PPIA Hs99999904_m1	20.8	0.139	0.665072		20.9	1.98369		A3	P4 fb	ATP1A1 Hs00167556_m1	24.9	0.069	0.276553		24.95	1.85298	0.341854	0.341854	0.00111804	1.11804e-05	0.000407096	0.000407096		A4	P4 fb	ATP1A2 Hs00265131_m1	33.87	0.797	2.31451	High variability (high CT values!)	34.435	1.91816	0.00029927	0.00029927	9.7877e-07	9.7877e-09
B6	P4 fb	18SrRNA Hs99999901_m1	14.38	0.092							B6	P4 fb	PPIA Hs99999904_m1	21	0.139						B3	P4 fb	ATP1A1 Hs00167556_m1	25	0.069												B4	P4 fb	ATP1A2 Hs00265131_m1	35	0.797
C6	P4 df	18SrRNA Hs99999901_m1	14.58	0.002	0.0137174		14.58	6.90817	1.82261		C6	P4 df	PPIA Hs99999904_m1	21.63	0.021	0.0970201		21.645	1.98369		C3	P4 df	ATP1A1 Hs00167556_m1	26.17	0.028	0.106911		26.19	1.85298	0.265032	0.265032	0.000610073	6.10073e-06	0.000252292	0.000252292		C4	P4 df	ATP1A2 Hs00265131_m1	29.3	0.057	0.194805		29.26	1.91816	0.0145082	0.0145082	3.33961e-05	3.33961e-07
D6	P4 df	18SrRNA Hs99999901_m1	14.58	0.002							D6	P4 df	PPIA Hs99999904_m1	21.66	0.021						D3	P4 df	ATP1A1 Hs00167556_m1	26.21	0.028												D4	P4 df	ATP1A2 Hs00265131_m1	29.22	0.057
E6	P4 mb	18SrRNA Hs99999901_m1	14.19	0.047	0.33052		14.22	6.54817	1.82261		E6	P4 mb	PPIA Hs99999904_m1	20.46	0.077	0.377358		20.405	1.98369		E3	P4 mb	ATP1A1 Hs00167556_m1	24.9	0.036	0.144724		24.875	1.85298	0.255082	0.255082	0.00110607	1.10607e-05	0.000369153	0.000369153		E4	P4 mb	ATP1A2 Hs00265131_m1	28.71	0.01	0.0348371		28.705	1.91816	0.00890728	0.00890728	3.86231e-05	3.86231e-07
F6	P4 mb	18SrRNA Hs99999901_m1	14.25	0.047							F6	P4 mb	PPIA Hs99999904_m1	20.35	0.077						F3	P4 mb	ATP1A1 Hs00167556_m1	24.85	0.036												F4	P4 mb	ATP1A2 Hs00265131_m1	28.7	0.01
G6	P4 cev	18SrRNA Hs99999901_m1	14.44	0.111	0.764463		14.52	6.84817	1.82261		G6	P4 cev	PPIA Hs99999904_m1	21.19	0.246	1.15142		21.365	1.98369		G3	P4 cev	ATP1A1 Hs00167556_m1	25.1	0.077	0.306163		25.15	1.85298	0.41552	0.41552	0.0011177	1.1177e-05	0.000440085	0.000440085		G4	P4 cev	ATP1A2 Hs00265131_m1	26.3	0.099	0.375427		26.37	1.91816	0.0786788	0.0786788	0.000211637	2.11637e-06
H6	P4 cev	18SrRNA Hs99999901_m1	14.6	0.111							H6	P4 cev	PPIA Hs99999904_m1	21.54	0.246						H3	P4 cev	ATP1A1 Hs00167556_m1	25.2	0.077												H4	P4 cev	ATP1A2 Hs00265131_m1	26.44	0.099
COMMENTS											Well	Sample Name	Detector	Ct	StdDev Ct	CV (%)	Warning	Geomean Ct	Average 1+Efficiency
												P1 fb 1	Average 18S-PPIA					11.5898	1.79166
Calculation of gene expression												P1 fb 1	Average 18S-PPIA
[target/reference] = [(1+EFFreference)^CTreference]/[(1+EFFtarget)^CTtarget]												P1 fb 2	Average 18S-PPIA					11.8338	1.79166
												P1 fb 2	Average 18S-PPIA
Suffix legend												P1 fb 3	Average 18S-PPIA					11.5176	1.79166
fb	CD56- 10% FBS											P1 fb 3	Average 18S-PPIA
df	CD56- 2% FBS											P1 df 1	Average 18S-PPIA					11.7277	1.79166
mb	CD56+ 10% FBS											P1 df 1	Average 18S-PPIA
cev	CD56+ 2% FBS											P1 df 2	Average 18S-PPIA					11.8547	1.79166
												P1 df 2	Average 18S-PPIA
Calculation of CV												P1 df 3	Average 18S-PPIA					11.6623	1.79166
												P1 df 3	Average 18S-PPIA
CV (%) = ST DEV / AVG CT * 100												P1 mb 1	Average 18S-PPIA					11.412	1.79166
												P1 mb 1	Average 18S-PPIA
CV of 1.75 % corresponds to a difference of 0.5 cycle												P1 mb 2	Average 18S-PPIA					11.5504	1.79166
between two replicates or to SD of ~0.35 at cycle 20												P1 mb 2	Average 18S-PPIA
												P1 mb 3	Average 18S-PPIA					12.0234	1.79166
												P1 mb 3	Average 18S-PPIA
												P1 cev 1	Average 18S-PPIA					11.5317	1.79166
												P1 cev 1	Average 18S-PPIA
												P1 cev 2	Average 18S-PPIA					11.7248	1.79166
												P1 cev 2	Average 18S-PPIA
												P1 cev 3	Average 18S-PPIA					11.4703	1.79166
												P1 cev 3	Average 18S-PPIA
												P2 fb 1	Average 18S-PPIA					13.3215	1.8141
												P2 fb 1	Average 18S-PPIA
												P2 fb 2	Average 18S-PPIA					13.2854	1.8141
												P2 fb 2	Average 18S-PPIA
												P2 fb 3	Average 18S-PPIA					13.1767	1.8141
												P2 fb 3	Average 18S-PPIA
												P2 df 1	Average 18S-PPIA					13.3692	1.8141
												P2 df 1	Average 18S-PPIA
												P2 df 2	Average 18S-PPIA					13.1633	1.8141
												P2 df 2	Average 18S-PPIA
												P2 df 3	Average 18S-PPIA					13.1779	1.8141
												P2 df 3	Average 18S-PPIA
												P2 mb 1	Average 18S-PPIA					13.4767	1.80616
												P2 mb 1	Average 18S-PPIA
												P2 mb 2	Average 18S-PPIA					13.1298	1.80616
												P2 mb 2	Average 18S-PPIA
												P2 mb 3	Average 18S-PPIA					13.0095	1.80616
												P2 mb 3	Average 18S-PPIA
												P2 cev 1	Average 18S-PPIA					13.3473	1.80616
												P2 cev 1	Average 18S-PPIA
												P2 cev 2	Average 18S-PPIA					13.1219	1.80616
												P2 cev 2	Average 18S-PPIA
												P2 cev 3	Average 18S-PPIA					13.3008	1.80616
												P2 cev 3	Average 18S-PPIA
												P3 fb 1	Average 18S-PPIA					13.3189	1.8141
												P3 fb 1	Average 18S-PPIA
												P3 fb 2	Average 18S-PPIA					13.1314	1.8141
												P3 fb 2	Average 18S-PPIA
												P3 fb 3	Average 18S-PPIA					12.8478	1.8141
												P3 fb 3	Average 18S-PPIA
												P3 df 1	Average 18S-PPIA					12.919	1.8141
												P3 df 1	Average 18S-PPIA
												P3 df 2	Average 18S-PPIA					13.1804	1.8141
												P3 df 2	Average 18S-PPIA
												P3 df 3	Average 18S-PPIA					12.9036	1.8141
												P3 df 3	Average 18S-PPIA
												P3 mb 1	Average 18S-PPIA					13.1473	1.80616
												P3 mb 1	Average 18S-PPIA
												P3 mb 2	Average 18S-PPIA					13.1895	1.80616
												P3 mb 2	Average 18S-PPIA
												P3 mb 3	Average 18S-PPIA					13.1261	1.80616
												P3 mb 3	Average 18S-PPIA
												P3 cev 1	Average 18S-PPIA					12.8523	1.80616
												P3 cev 1	Average 18S-PPIA
												P3 cev 2	Average 18S-PPIA					13.0414	1.80616
												P3 cev 2	Average 18S-PPIA
												P3 cev 3	Average 18S-PPIA					13.092	1.80616
												P3 cev 3	Average 18S-PPIA
												P4 fb	Average 18S-PPIA					11.7831	1.90315
												P4 fb	Average 18S-PPIA
												P4 df	Average 18S-PPIA					12.2281	1.90315
												P4 df	Average 18S-PPIA
												P4 mb	Average 18S-PPIA					11.5592	1.90315
												P4 mb	Average 18S-PPIA
												P4 cev	Average 18S-PPIA					12.0959	1.90315
												P4 cev	Average 18S-PPIA
[truncated: 17 more columns]

## Sheet: Figure 1H ATP1B
Well	Sample Name	Detector	Ct	StdDev Ct	CV (%)	Warning	Average Ct	Corrected Ct	1+Efficiency		Well	Sample Name	Detector	Ct	StdDev Ct	CV (%)	Warning	Average Ct	1+Efficiency		Well	Sample Name	Detector	Ct	StdDev Ct	CV (%)	Warning	Average Ct	1+Efficiency	ATP1B1/PPIA	Average of triplicates	ATP1B1/18S rRNA	Average of triplicates	ATP1B1/average control	Average of triplicates		Well	Sample Name	Detector	Ct	StdDev Ct	CV (%)	Warning	Average Ct	1+Efficiency	ATP1B2/PPIA	Average of triplicates	ATP1B2/18S rRNA	Average of triplicates
F1	P1 fb 1	18SrRNA Hs99999901_m1	16	0.133	0.826344		16.095	7.06034	1.66483		A1	P1 fb 1	PPIA Hs99999904_m1	19.18	0.224	1.1774		19.025	1.91849		A1	P1 fb 1	ATP1B1 Hs00426868_g1	24.54	0.082	0.334967		24.48	1.93224	0.0240191	0.0262023	0.000363237	3.56441e-06	8.55898e-05	8.63989e-05		D1	P1 fb 1	ATP1B2 Hs05015165_s1	33.35	0.274	0.816813		33.545	2	1.92869e-05	2.00062e-05	2.91673e-07	2.72824e-09
F2	P1 fb 1	18SrRNA Hs99999901_m1	16.19	0.133							A2	P1 fb 1	PPIA Hs99999904_m1	18.87	0.224						A2	P1 fb 1	ATP1B1 Hs00426868_g1	24.42	0.082												D2	P1 fb 1	ATP1B2 Hs05015165_s1	33.74	0.274
F3	P1 fb 2	18SrRNA Hs99999901_m1	16.25	0.007	0.0430637		16.255	7.22034	1.66483		A3	P1 fb 2	PPIA Hs99999904_m1	19.42	0.039	0.201083		19.395	1.91849		A3	P1 fb 2	ATP1B1 Hs00426868_g1	24.81	0.053	0.213969		24.77	1.93224	0.0252519		0.000325575		8.15194e-05			D3	P1 fb 2	ATP1B2 Hs05015165_s1	34.02	0.209	0.617065		33.87	2	1.9594e-05		2.52627e-07
F4	P1 fb 2	18SrRNA Hs99999901_m1	16.26	0.007							A4	P1 fb 2	PPIA Hs99999904_m1	19.37	0.039						A4	P1 fb 2	ATP1B1 Hs00426868_g1	24.73	0.053												D4	P1 fb 2	ATP1B2 Hs05015165_s1	33.72	0.209
F5	P1 fb 3	18SrRNA Hs99999901_m1	15.77	0.272	1.70426		15.96	6.92534	1.66483		A5	P1 fb 3	PPIA Hs99999904_m1	19.18	0.037	0.193161		19.155	1.91849		A5	P1 fb 3	ATP1B1 Hs00426868_g1	24.36	0.079	0.325036		24.305	1.93224	0.029336		0.00038051		9.20875e-05			D5	P1 fb 3	ATP1B2 Hs05015165_s1	33.34	0.276	0.823021		33.535	2	2.11377e-05		2.74171e-07
F6	P1 fb 3	18SrRNA Hs99999901_m1	16.15	0.272							A6	P1 fb 3	PPIA Hs99999904_m1	19.13	0.037						A6	P1 fb 3	ATP1B1 Hs00426868_g1	24.25	0.079												D6	P1 fb 3	ATP1B2 Hs05015165_s1	33.73	0.276
F7	P1 df 1	18SrRNA Hs99999901_m1	15.83	0.023	0.145432		15.815	6.78034	1.66483		A7	P1 df 1	PPIA Hs99999904_m1	20.36	0.11	0.542273		20.285	1.91849		A7	P1 df 1	ATP1B1 Hs00426868_g1	26.99	0.098	0.364042		26.92	1.93224	0.010942	0.0101987	6.31276e-05	5.52504e-07	1.85938e-05	1.65255e-05		D7	P1 df 1	ATP1B2 Hs05015165_s1	35.01	0.082	0.234621		34.95	2	1.65518e-05	1.38524e-05	9.54916e-08	7.53641e-10
F8	P1 df 1	18SrRNA Hs99999901_m1	15.8	0.023							A8	P1 df 1	PPIA Hs99999904_m1	20.21	0.11						A8	P1 df 1	ATP1B1 Hs00426868_g1	26.85	0.098												D8	P1 df 1	ATP1B2 Hs05015165_s1	34.89	0.082
F9	P1 df 2	18SrRNA Hs99999901_m1	15.92	0.027	0.169811		15.9	6.86534	1.66483		A9	P1 df 2	PPIA Hs99999904_m1	20.52	0.074	0.361505		20.47	1.91849		A9	P1 df 2	ATP1B1 Hs00426868_g1	27.27	0.077	0.282932		27.215	1.93224	0.0101638		5.4281e-05		1.64868e-05			D9	P1 df 2	ATP1B2 Hs05015165_s1	35.21	0.36	1.01509		35.465	2	1.30666e-05		6.97833e-08
F10	P1 df 2	18SrRNA Hs99999901_m1	15.88	0.027							A10	P1 df 2	PPIA Hs99999904_m1	20.42	0.074						A10	P1 df 2	ATP1B1 Hs00426868_g1	27.16	0.077												D10	P1 df 2	ATP1B2 Hs05015165_s1	35.72	0.36
F11	P1 df 3	18SrRNA Hs99999901_m1	15.71	0.007	0.0445718		15.705	6.67034	1.66483		A11	P1 df 3	PPIA Hs99999904_m1	20.42	0.044	0.215792		20.39	1.91849		A11	P1 df 3	ATP1B1 Hs00426868_g1	27.29	0.067	0.245962		27.24	1.93224	0.00949008		4.83425e-05		1.44961e-05			D11	P1 df 3	ATP1B2 Hs05015165_s1	35.56	0.057	0.160473		35.52	2	1.1939e-05		6.08173e-08
F12	P1 df 3	18SrRNA Hs99999901_m1	15.7	0.007							A12	P1 df 3	PPIA Hs99999904_m1	20.36	0.044						A12	P1 df 3	ATP1B1 Hs00426868_g1	27.19	0.067												D12	P1 df 3	ATP1B2 Hs05015165_s1	35.48	0.057
G1	P1 mb 1	18SrRNA Hs99999901_m1	15.84	0.052	0.329114		15.8	6.76534	1.66483		B1	P1 mb 1	PPIA Hs99999904_m1	19.32	0.103	0.535065		19.25	1.91849		B1	P1 mb 1	ATP1B1 Hs00426868_g1	23.99	0.055	0.228881		24.03	1.93224	0.0374067	0.0416518	0.000420352	4.62414e-06	0.00010378	0.00011753		E1	P1 mb 1	ATP1B2 Hs05015165_s1	33.15	0.21	0.630631		33.3	2	2.64655e-05	2.21052e-05	2.97402e-07	2.44834e-09
G2	P1 mb 1	18SrRNA Hs99999901_m1	15.76	0.052							B2	P1 mb 1	PPIA Hs99999904_m1	19.18	0.103						B2	P1 mb 1	ATP1B1 Hs00426868_g1	24.07	0.055												E2	P1 mb 1	ATP1B2 Hs05015165_s1	33.45	0.21
G3	P1 mb 2	18SrRNA Hs99999901_m1	15.86	0.204	1.2746		16.005	6.97034	1.66483		B3	P1 mb 2	PPIA Hs99999904_m1	19	0.196	1.02403		19.14	1.91849		B3	P1 mb 2	ATP1B1 Hs00426868_g1	23.99	0.094	0.392894		23.925	1.93224	0.037313		0.000500069		0.000120564			E3	P1 mb 2	ATP1B2 Hs05015165_s1	33.92	0.027	0.079646		33.9	2	1.62531e-05		2.17825e-07
G4	P1 mb 2	18SrRNA Hs99999901_m1	16.15	0.204							B4	P1 mb 2	PPIA Hs99999904_m1	19.28	0.196						B4	P1 mb 2	ATP1B1 Hs00426868_g1	23.86	0.094												E4	P1 mb 2	ATP1B2 Hs05015165_s1	33.88	0.027
G5	P1 mb 3	18SrRNA Hs99999901_m1	16.25	0.059	0.362185		16.29	7.25534	1.66483		B5	P1 mb 3	PPIA Hs99999904_m1	19.91	0.02	0.100376		19.925	1.91849		B5	P1 mb 3	ATP1B1 Hs00426868_g1	24.21	0.053	0.218557		24.25	1.93224	0.0502358		0.000466822		0.000128244			E5	P1 mb 3	ATP1B2 Hs05015165_s1	34.18	0.108	0.316716		34.1	2	2.35969e-05		2.19276e-07
G6	P1 mb 3	18SrRNA Hs99999901_m1	16.33	0.059							B6	P1 mb 3	PPIA Hs99999904_m1	19.94	0.02						B6	P1 mb 3	ATP1B1 Hs00426868_g1	24.29	0.053												E6	P1 mb 3	ATP1B2 Hs05015165_s1	34.02	0.108
G7	P1 cev 1	18SrRNA Hs99999901_m1	15.52	0.11	0.705128		15.6	6.56534	1.66483		B7	P1 cev 1	PPIA Hs99999904_m1	20.19	0.089	0.439398		20.255	1.91849		B7	P1 cev 1	ATP1B1 Hs00426868_g1	26.32	0.066	0.251189		26.275	1.93224	0.0164104	0.0151865	8.65234e-05	8.64492e-07	2.53656e-05	2.50987e-05		E7	P1 cev 1	ATP1B2 Hs05015165_s1	34.04	0.324	0.945433		34.27	2	2.60049e-05	2.34664e-05	1.37111e-07	1.33557e-09
G8	P1 cev 1	18SrRNA Hs99999901_m1	15.68	0.11							B8	P1 cev 1	PPIA Hs99999904_m1	20.32	0.089						B8	P1 cev 1	ATP1B1 Hs00426868_g1	26.23	0.066												E8	P1 cev 1	ATP1B2 Hs05015165_s1	34.5	0.324
G9	P1 cev 2	18SrRNA Hs99999901_m1	15.92	0.143	0.903919		15.82	6.78534	1.66483		B9	P1 cev 2	PPIA Hs99999904_m1	20.15	0.154	0.760118		20.26	1.91849		B9	P1 cev 2	ATP1B1 Hs00426868_g1	26.35	0.059	0.224292		26.305	1.93224	0.0161418		9.48972e-05		2.78329e-05			E9	P1 cev 2	ATP1B2 Hs05015165_s1	34.56	0.018	0.0520984		34.55	2	2.14873e-05		1.26323e-07
G10	P1 cev 2	18SrRNA Hs99999901_m1	15.72	0.143							B10	P1 cev 2	PPIA Hs99999904_m1	20.37	0.154						B10	P1 cev 2	ATP1B1 Hs00426868_g1	26.26	0.059												E10	P1 cev 2	ATP1B2 Hs05015165_s1	34.54	0.018
G11	P1 cev 3	18SrRNA Hs99999901_m1	15.6	0.005	0.0320616		15.595	6.56034	1.66483		B11	P1 cev 3	PPIA Hs99999904_m1	20.11	0.075	0.373972		20.055	1.91849		B11	P1 cev 3	ATP1B1 Hs00426868_g1	26.54	0.157	0.594022		26.43	1.93224	0.0130073		7.79269e-05		2.20976e-05			E11	P1 cev 3	ATP1B2 Hs05015165_s1	34.44	0.248	0.723771		34.265	2	2.2907e-05		1.37236e-07
G12	P1 cev 3	18SrRNA Hs99999901_m1	15.59	0.005							B12	P1 cev 3	PPIA Hs99999904_m1	20	0.075						B12	P1 cev 3	ATP1B1 Hs00426868_g1	26.32	0.157												E12	P1 cev 3	ATP1B2 Hs05015165_s1	34.09	0.248
E1	P2 fb 1	18SrRNA Hs99999901_m1	16.5266	0.157	0.943657		16.6374	8.38499	1.74724		G1	P2 fb 1	PPIA Hs99999904_m1	21.0562	0.153	0.722921		21.1641	1.88096		E1	P2 fb 1	ATP1B1 Hs00426868_g1	27.17	0.221	0.808635		27.33	1.88301	0.0197372	0.0221349	0.000331457	3.67548e-06	8.59091e-05	9.50299e-05		A1	P2 fb 1	ATP1B2 Hs05015165_s1	35.31	0.616	1.76631	High variability (high CT values!)	34.875	1.88241	0.000168386	0.000156783	2.8278e-06	2.63012e-08
E2	P2 fb 1	18SrRNA Hs99999901_m1	16.7482	0.157							G2	P2 fb 1	PPIA Hs99999904_m1	21.2721	0.153						E2	P2 fb 1	ATP1B1 Hs00426868_g1	27.49	0.221												A2	P2 fb 1	ATP1B2 Hs05015165_s1	34.44	0.616
E3	P2 fb 2	18SrRNA Hs99999901_m1	16.521	0.168	1.00962		16.6399	8.38754	1.74724		G3	P2 fb 2	PPIA Hs99999904_m1	21.0869	0.0614	0.291777		21.0434	1.88096		E3	P2 fb 2	ATP1B1 Hs00426868_g1	27.01	0.069	0.255935		26.96	1.88301	0.0231133		0.000419509		0.000106272			A3	P2 fb 2	ATP1B2 Hs05015165_s1	35.03	0.434	1.25		34.72	1.88241	0.000172095		3.12355e-06
E4	P2 fb 2	18SrRNA Hs99999901_m1	16.7589	0.168							G4	P2 fb 2	PPIA Hs99999904_m1	21	0.0614						E4	P2 fb 2	ATP1B1 Hs00426868_g1	26.91	0.069												A4	P2 fb 2	ATP1B2 Hs05015165_s1	34.41	0.434
E5	P2 fb 3	18SrRNA Hs99999901_m1	16.4939	0.0639	0.388482		16.4487	8.19624	1.74724		G5	P2 fb 3	PPIA Hs99999904_m1	21.1327	0.0719	0.339414		21.1836	1.88096		E5	P2 fb 3	ATP1B1 Hs00426868_g1	27.22	0.21	0.775767		27.07	1.88301	0.0235542		0.000351678		9.29091e-05			A5	P2 fb 3	ATP1B2 Hs05015165_s1	35.33	0.04	0.113298		35.305	1.88241	0.000129868		1.939e-06
E6	P2 fb 3	18SrRNA Hs99999901_m1	16.4034	0.0639							G6	P2 fb 3	PPIA Hs99999904_m1	21.2344	0.0719						E6	P2 fb 3	ATP1B1 Hs00426868_g1	26.92	0.21												A6	P2 fb 3	ATP1B2 Hs05015165_s1	35.28	0.04
E7	P2 df 1	18SrRNA Hs99999901_m1	16.359	0.119	0.723692		16.4434	8.19104	1.74724		G7	P2 df 1	PPIA Hs99999904_m1	21.8613	0.0573	0.262593		21.8208	1.88096		F1	P2 df 1	ATP1B1 Hs00426868_g1	27.76	0.295	1.07059		27.555	1.88301	0.0259187	0.0242649	0.000257977	2.5043e-06	7.66554e-05	7.2956e-05		B1	P2 df 1	ATP1B2 Hs05015165_s1	36.59	0.567	1.56673		36.19	1.88241	0.000110975	0.000124307	1.10457e-06	1.28876e-08
E8	P2 df 1	18SrRNA Hs99999901_m1	16.5279	0.119							G8	P2 df 1	PPIA Hs99999904_m1	21.7803	0.0573						F2	P2 df 1	ATP1B1 Hs00426868_g1	27.35	0.295												B2	P2 df 1	ATP1B2 Hs05015165_s1	35.79	0.567
E9	P2 df 2	18SrRNA Hs99999901_m1	16.2411	0.0489	0.30045		16.2756	8.02319	1.74724		G9	P2 df 2	PPIA Hs99999904_m1	21.5466	0.0703	0.325519		21.5963	1.88096		F3	P2 df 2	ATP1B1 Hs00426868_g1	27.34	0.134	0.488427		27.435	1.88301	0.024266		0.000253446		7.31575e-05			B3	P2 df 2	ATP1B2 Hs05015165_s1	35.96	0.132	0.366107		36.055	1.88241	0.000104885		1.09547e-06
E10	P2 df 2	18SrRNA Hs99999901_m1	16.3101	0.0489							G10	P2 df 2	PPIA Hs99999904_m1	21.646	0.0703						F4	P2 df 2	ATP1B1 Hs00426868_g1	27.53	0.134												B4	P2 df 2	ATP1B2 Hs05015165_s1	36.15	0.132
E11	P2 df 3	18SrRNA Hs99999901_m1	16.3799	0.119	0.730241		16.296	8.04359	1.74724		G11	P2 df 3	PPIA Hs99999904_m1	21.7579	0.238	1.10238		21.5896	1.88096		F5	P2 df 3	ATP1B1 Hs00426868_g1	27.42	0.165	0.599129		27.54	1.88301	0.02261		0.000239866		6.90552e-05			B5	P2 df 3	ATP1B2 Hs05015165_s1	35.32	0.131	0.369952		35.41	1.88241	0.000157061		1.66624e-06
E12	P2 df 3	18SrRNA Hs99999901_m1	16.2121	0.119							G12	P2 df 3	PPIA Hs99999904_m1	21.4213	0.238						F6	P2 df 3	ATP1B1 Hs00426868_g1	27.66	0.165												B6	P2 df 3	ATP1B2 Hs05015165_s1	35.5	0.131
G1	P2 mb 1	18SrRNA Hs99999901_m1	16.731	0.182	1.0795		16.8597	8.36234	1.71936		E1	P2 mb 1	PPIA Hs99999904_m1	21.6265	0.131	0.603159		21.719	1.89296		G1	P2 mb 1	ATP1B1 Hs00426868_g1	26.98	0.005	0.0185357		26.975	1.88301	0.040282	0.0329574	0.000358168	2.92821e-06	0.000111199	8.90688e-05		C1	P2 mb 1	ATP1B2 Hs05015165_s1	36.42	0.104	0.286147		36.345	1.88241	0.000108325	0.000111016	9.63174e-07	9.79703e-09
G2	P2 mb 1	18SrRNA Hs99999901_m1	16.9884	0.182							E2	P2 mb 1	PPIA Hs99999904_m1	21.8115	0.131						G2	P2 mb 1	ATP1B1 Hs00426868_g1	26.97	0.005												C2	P2 mb 1	ATP1B2 Hs05015165_s1	36.27	0.104
G3	P2 mb 2	18SrRNA Hs99999901_m1	16.5245	0.0419	0.253109		16.5541	8.05679	1.71936		E3	P2 mb 2	PPIA Hs99999904_m1	21.4829	0.121	0.565496		21.3971	1.89296		G3	P2 mb 2	ATP1B1 Hs00426868_g1	27.07	0.071	0.261751		27.125	1.88301	0.0298322		0.000276021		8.23774e-05			C3	P2 mb 2	ATP1B2 Hs05015165_s1	37.49	1.627	4.47716	High variability (high CT values!)	36.34	1.88241	8.8492e-05		8.1877e-07
G4	P2 mb 2	18SrRNA Hs99999901_m1	16.5838	0.0419							E4	P2 mb 2	PPIA Hs99999904_m1	21.3114	0.121						G4	P2 mb 2	ATP1B1 Hs00426868_g1	27.18	0.071												C4	P2 mb 2	ATP1B2 Hs05015165_s1	35.19	1.627
G5	P2 mb 3	18SrRNA Hs99999901_m1	16.3323	0.102	0.621777		16.4046	7.90724	1.71936		E5	P2 mb 3	PPIA Hs99999904_m1	21.6366	0.329	1.53709		21.4042	1.89296		G5	P2 mb 3	ATP1B1 Hs00426868_g1	27.11	0.109	0.400883		27.19	1.88301	0.0287581		0.000244274		7.363e-05			C5	P2 mb 3	ATP1B2 Hs05015165_s1	35.65	0.025	0.0700967		35.665	1.88241	0.000136231		1.15717e-06
G6	P2 mb 3	18SrRNA Hs99999901_m1	16.4769	0.102							E6	P2 mb 3	PPIA Hs99999904_m1	21.1717	0.329						G6	P2 mb 3	ATP1B1 Hs00426868_g1	27.27	0.109												C6	P2 mb 3	ATP1B2 Hs05015165_s1	35.68	0.025
G7	P2 cev 1	18SrRNA Hs99999901_m1	17	0.415	2.48403	High variability	16.7067	8.20934	1.71936		E7	P2 cev 1	PPIA Hs99999904_m1	21.7215	0.0292	0.134557		21.7008	1.89296		H1	P2 cev 1	ATP1B1 Hs00426868_g1	27.37	0.013	0.0475146		27.36	1.88301	0.0312078	0.0303736	0.000258379	1.97422e-06	8.07325e-05	6.46973e-05		D1	P2 cev 1	ATP1B2 Hs05015165_s1	35.62	0.151	0.422614		35.73	1.88241	0.000157997	0.000295547	1.30811e-06	1.78956e-08
G8	P2 cev 1	18SrRNA Hs99999901_m1	16.4134	0.415							E8	P2 cev 1	PPIA Hs99999904_m1	21.6802	0.0292						H2	P2 cev 1	ATP1B1 Hs00426868_g1	27.35	0.013												D2	P2 cev 1	ATP1B2 Hs05015165_s1	35.84	0.151
G9	P2 cev 2	18SrRNA Hs99999901_m1	16.4148	0.127	0.77796		16.3248	7.82739	1.71936		E9	P2 cev 2	PPIA Hs99999904_m1	21.8711	0.179	0.813725		21.9976	1.89296		H3	P2 cev 2	ATP1B1 Hs00426868_g1	27.79	0.195	0.698299		27.925	1.88301	0.0263762		0.000146916		4.94182e-05			D3	P2 cev 2	ATP1B2 Hs05015165_s1	35	0.2	0.573723		34.86	1.88241	0.000331049		1.84394e-06
G10	P2 cev 2	18SrRNA Hs99999901_m1	16.2347	0.127							E10	P2 cev 2	PPIA Hs99999904_m1	22.1241	0.179						H4	P2 cev 2	ATP1B1 Hs00426868_g1	28.06	0.195												D4	P2 cev 2	ATP1B2 Hs05015165_s1	34.72	0.2
G11	P2 cev 3	18SrRNA Hs99999901_m1	16.4639	0.036	0.218323		16.4894	7.99199	1.71936		E11	P2 cev 3	PPIA Hs99999904_m1	22.2992	0.231	1.04355		22.136	1.89296		H5	P2 cev 3	ATP1B1 Hs00426868_g1	27.81	0.176	0.635723		27.685	1.88301	0.0335367		0.000186971		6.39411e-05			D5	P2 cev 3	ATP1B2 Hs05015165_s1	34.72	0.015	0.0432152		34.71	1.88241	0.000397596		2.21664e-06
G12	P2 cev 3	18SrRNA Hs99999901_m1	16.5148	0.036							E12	P2 cev 3	PPIA Hs99999904_m1	21.9727	0.231						H6	P2 cev 3	ATP1B1 Hs00426868_g1	27.56	0.176												D6	P2 cev 3	ATP1B2 Hs05015165_s1	34.7	0.015
F1	P3 fb 1	18SrRNA Hs99999901_m1	16.5575	0.0164	0.0989794		16.5691	8.31669	1.74724		H1	P3 fb 1	PPIA Hs99999904_m1	21.5052	0.248	1.1627		21.3297	1.88096		E7	P3 fb 1	ATP1B1 Hs00426868_g1	28.25	0.131	0.465281		28.155	1.88301	0.0130003	0.0150251	0.000189288	2.10731e-06	5.08885e-05	5.6163e-05		A7	P3 fb 1	ATP1B2 Hs05015165_s1	34.39	0.17	0.492611		34.51	1.88241	0.000235505	0.00021618	3.429e-06	3.00349e-08
F2	P3 fb 1	18SrRNA Hs99999901_m1	16.5807	0.0164							H2	P3 fb 1	PPIA Hs99999904_m1	21.1542	0.248						E8	P3 fb 1	ATP1B1 Hs00426868_g1	28.06	0.131												A8	P3 fb 1	ATP1B2 Hs05015165_s1	34.63	0.17
F3	P3 fb 2	18SrRNA Hs99999901_m1	16.5105	0.131	0.797905		16.418	8.16559	1.74724		H3	P3 fb 2	PPIA Hs99999904_m1	21.0633	0.0761	0.360371		21.1171	1.88096		E9	P3 fb 2	ATP1B1 Hs00426868_g1	27.42	0.097	0.352856		27.49	1.88301	0.017314		0.00026502		6.93269e-05			A9	P3 fb 2	ATP1B2 Hs05015165_s1	34.67	0.011	0.0317231		34.675	1.88241	0.000185498		2.83936e-06
F4	P3 fb 2	18SrRNA Hs99999901_m1	16.3255	0.131							H4	P3 fb 2	PPIA Hs99999904_m1	21.1709	0.0761						E10	P3 fb 2	ATP1B1 Hs00426868_g1	27.56	0.097												A10	P3 fb 2	ATP1B2 Hs05015165_s1	34.68	0.011
F5	P3 fb 3	18SrRNA Hs99999901_m1	16.1432	0.132	0.822456		16.0495	7.79709	1.74724		H5	P3 fb 3	PPIA Hs99999904_m1	21.0965	0.104	0.491259		21.1701	1.88096		E11	P3 fb 3	ATP1B1 Hs00426868_g1	27.64	0.221	0.795107		27.795	1.88301	0.0147608		0.000177886		4.82735e-05			A11	P3 fb 3	ATP1B2 Hs05015165_s1	34.27	0.189	0.549339		34.405	1.88241	0.000227538		2.74211e-06
F6	P3 fb 3	18SrRNA Hs99999901_m1	15.9558	0.132							H6	P3 fb 3	PPIA Hs99999904_m1	21.2437	0.104						E12	P3 fb 3	ATP1B1 Hs00426868_g1	27.95	0.221												A12	P3 fb 3	ATP1B2 Hs05015165_s1	34.54	0.189
F7	P3 df 1	18SrRNA Hs99999901_m1	16	0.106	0.665626		15.9248	7.67244	1.74724		H7	P3 df 1	PPIA Hs99999904_m1	21.6433	0.155	0.712537		21.7533	1.88096		F7	P3 df 1	ATP1B1 Hs00426868_g1	28.44	0.11	0.38787		28.36	1.88301	0.0149219	0.0140873	0.000116049	1.16397e-06	3.52242e-05	3.50398e-05		B7	P3 df 1	ATP1B2 Hs05015165_s1	35.45	0.174	0.492569		35.325	1.88241	0.000183789	0.000204383	1.42935e-06	1.70958e-08
F8	P3 df 1	18SrRNA Hs99999901_m1	15.8497	0.106							H8	P3 df 1	PPIA Hs99999904_m1	21.8632	0.155						F8	P3 df 1	ATP1B1 Hs00426868_g1	28.28	0.11												B8	P3 df 1	ATP1B2 Hs05015165_s1	35.2	0.174
F9	P3 df 2	18SrRNA Hs99999901_m1	16.269	0.0533	0.328378		16.2313	7.97889	1.74724		H9	P3 df 2	PPIA Hs99999904_m1	21.7948	0.0309	0.141919		21.773	1.88096		F9	P3 df 2	ATP1B1 Hs00426868_g1	28.37	0.459	1.59958		28.695	1.88301	0.0122223		0.000111387		3.32959e-05			B9	P3 df 2	ATP1B2 Hs05015165_s1	35	0.006	0.0171404		35.005	1.88241	0.000227842		2.07643e-06
F10	P3 df 2	18SrRNA Hs99999901_m1	16.1936	0.0533							H10	P3 df 2	PPIA Hs99999904_m1	21.7511	0.0309						F10	P3 df 2	ATP1B1 Hs00426868_g1	29.02	0.459												B10	P3 df 2	ATP1B2 Hs05015165_s1	35.01	0.006
F11	P3 df 3	18SrRNA Hs99999901_m1	15.9883	0.0884	0.555074		15.9258	7.67339	1.74724		H11	P3 df 3	PPIA Hs99999904_m1	21.7291	0.0429	0.197707		21.6987	1.88096		F11	P3 df 3	ATP1B1 Hs00426868_g1	28.69	0.572	2.02227	High variability	28.285	1.88301	0.0151176		0.000121755		3.65993e-05			B11	P3 df 3	ATP1B2 Hs05015165_s1	35.13	0.004	0.0113879		35.125	1.88241	0.000201516		1.62297e-06
F12	P3 df 3	18SrRNA Hs99999901_m1	15.8633	0.0884							H12	P3 df 3	PPIA Hs99999904_m1	21.6684	0.0429						F12	P3 df 3	ATP1B1 Hs00426868_g1	27.88	0.572												B12	P3 df 3	ATP1B2 Hs05015165_s1	35.12	0.004
H1	P3 mb 1	18SrRNA Hs99999901_m1	16.6013	0.00824	0.0496172		16.6071	8.10979	1.71936		F1	P3 mb 1	PPIA Hs99999904_m1	21.312	0.00277	0.0129962		21.3139	1.89296		G7	P3 mb 1	ATP1B1 Hs00426868_g1	26.83	0.114	0.426168		26.75	1.88301	0.0358671	0.0296432	0.000360153	2.7839e-06	0.000105528	8.29147e-05		C7	P3 mb 1	ATP1B2 Hs05015165_s1	35.81	0.155	0.434174		35.7	1.88241	0.000125795	0.000159646	1.26315e-06	1.48212e-08
H2	P3 mb 1	18SrRNA Hs99999901_m1	16.613	0.00824							F2	P3 mb 1	PPIA Hs99999904_m1	21.3159	0.00277						G8	P3 mb 1	ATP1B1 Hs00426868_g1	26.67	0.114												C8	P3 mb 1	ATP1B2 Hs05015165_s1	35.59	0.155
H3	P3 mb 2	18SrRNA Hs99999901_m1	16.5826	0.048	0.288869		16.6166	8.11919	1.71936		F3	P3 mb 2	PPIA Hs99999904_m1	21.5889	0.23	1.07346		21.4261	1.89296		G9	P3 mb 2	ATP1B1 Hs00426868_g1	27.39	0.018	0.0656814		27.405	1.88301	0.0254528		0.00023915		7.14766e-05			C9	P3 mb 2	ATP1B2 Hs05015165_s1	35.3	0.254	0.723235		35.12	1.88241	0.000195014		1.83232e-06
H4	P3 mb 2	18SrRNA Hs99999901_m1	16.6505	0.048							F4	P3 mb 2	PPIA Hs99999904_m1	21.2632	0.23						G10	P3 mb 2	ATP1B1 Hs00426868_g1	27.42	0.018												C10	P3 mb 2	ATP1B2 Hs05015165_s1	34.94	0.254
H5	P3 mb 3	18SrRNA Hs99999901_m1	16.4933	0.0309	0.187101		16.5151	8.01779	1.71936		F5	P3 mb 3	PPIA Hs99999904_m1	21.3894	0.141	0.656148		21.489	1.89296		G11	P3 mb 3	ATP1B1 Hs00426868_g1	27.38	0.055	0.20117		27.34	1.88301	0.0276097		0.000235869		7.17398e-05			C11	P3 mb 3	ATP1B2 Hs05015165_s1	35.89	0.533	1.50077		35.515	1.88241	0.00015813		1.3509e-06
H6	P3 mb 3	18SrRNA Hs99999901_m1	16.537	0.0309							F6	P3 mb 3	PPIA Hs99999904_m1	21.5887	0.141						G12	P3 mb 3	ATP1B1 Hs00426868_g1	27.3	0.055												C12	P3 mb 3	ATP1B2 Hs05015165_s1	35.14	0.533
H7	P3 cev 1	18SrRNA Hs99999901_m1	15.976	0.0311	0.194399		15.998	7.50064	1.71936		F7	P3 cev 1	PPIA Hs99999904_m1	22	0.0318	0.144398		22.0225	1.89296		H7	P3 cev 1	ATP1B1 Hs00426868_g1	27.17	0.144	0.528053		27.27	1.88301	0.0405641	0.0262251	0.00018629	1.41179e-06	6.37838e-05	4.70163e-05		D7	P3 cev 1	ATP1B2 Hs05015165_s1	34.14	0.203	0.597059		34	1.88241	0.000579493	0.000527723	2.66131e-06	3.03776e-08
H8	P3 cev 1	18SrRNA Hs99999901_m1	16.02	0.0311							F8	P3 cev 1	PPIA Hs99999904_m1	22.045	0.0318						H8	P3 cev 1	ATP1B1 Hs00426868_g1	27.37	0.144												D8	P3 cev 1	ATP1B2 Hs05015165_s1	33.86	0.203
H9	P3 cev 2	18SrRNA Hs99999901_m1	16.3085	0.0456	0.280163		16.2762	7.77889	1.71936		F9	P3 cev 2	PPIA Hs99999904_m1	21.7599	0.147	0.67234		21.8639	1.89296		H9	P3 cev 2	ATP1B1 Hs00426868_g1	28.01	0.248	0.890965		27.835	1.88301	0.0256395		0.000151492		4.98828e-05			D9	P3 cev 2	ATP1B2 Hs05015165_s1	34.24	0.075	0.219362		34.19	1.88241	0.00046442		2.74404e-06
H10	P3 cev 2	18SrRNA Hs99999901_m1	16.244	0.0456							F10	P3 cev 2	PPIA Hs99999904_m1	21.968	0.147						H10	P3 cev 2	ATP1B1 Hs00426868_g1	27.66	0.248												D10	P3 cev 2	ATP1B2 Hs05015165_s1	34.14	0.075
H11	P3 cev 3	18SrRNA Hs99999901_m1	16.3564	0.0449	0.273978		16.3882	7.89084	1.71936		F11	P3 cev 3	PPIA Hs99999904_m1	21.7436	0.0314	0.144558		21.7214	1.89296		H11	P3 cev 3	ATP1B1 Hs00426868_g1	29.03	0.289	1.00243		28.83	1.88301	0.0124717		8.57552e-05		2.73823e-05			D11	P3 cev 3	ATP1B2 Hs05015165_s1	33.81	0.004	0.0118308		33.81	1.88241	0.000539258		3.70793e-06
H12	P3 cev 3	18SrRNA Hs99999901_m1	16.42	0.0449							F12	P3 cev 3	PPIA Hs99999904_m1	21.6992	0.0314						H12	P3 cev 3	ATP1B1 Hs00426868_g1	28.63	0.289												D12	P3 cev 3	ATP1B2 Hs05015165_s1	33.81	0.004
A6	P4 fb	18SrRNA Hs99999901_m1	14.25	0.092	0.642683		14.315	6.64317	1.82261		A6	P4 fb	PPIA Hs99999904_m1	20.8	0.139	0.665072		20.9	1.98369		A6	P4 fb	ATP1B1 Hs00426868_g1	27.3	0.053	0.193855		27.34	1.92132	0.0290816	0.0290816	9.51123e-05	9.51123e-07	3.46318e-05	3.46318e-05		A7	P4 fb	ATP1B2 Hs05015165_s1	34.86	0.463	1.34086		34.53	1.84985	0.000984019	0.000984019	3.21826e-06	3.21826e-08
B6	P4 fb	18SrRNA Hs99999901_m1	14.38	0.092							B6	P4 fb	PPIA Hs99999904_m1	21	0.139						B6	P4 fb	ATP1B1 Hs00426868_g1	27.38	0.053												B7	P4 fb	ATP1B2 Hs05015165_s1	34.2	0.463
C6	P4 df	18SrRNA Hs99999901_m1	14.58	0.002	0.0137174		14.58	6.90817	1.82261		C6	P4 df	PPIA Hs99999904_m1	21.63	0.021	0.0970201		21.645	1.98369		C6	P4 df	ATP1B1 Hs00426868_g1	28.82	0.083	0.288545		28.765	1.92132	0.0191033	0.0191033	4.39736e-05	4.39736e-07	1.8185e-05	1.8185e-05		C7	P4 df	ATP1B2 Hs05015165_s1	35	0.548	1.54868		35.385	1.84985	0.000968769	0.000968769	2.22999e-06	2.22999e-08
D6	P4 df	18SrRNA Hs99999901_m1	14.58	0.002							D6	P4 df	PPIA Hs99999904_m1	21.66	0.021						D6	P4 df	ATP1B1 Hs00426868_g1	28.71	0.083												D7	P4 df	ATP1B2 Hs05015165_s1	35.77	0.548
E6	P4 mb	18SrRNA Hs99999901_m1	14.19	0.047	0.33052		14.22	6.54817	1.82261		E6	P4 mb	PPIA Hs99999904_m1	20.46	0.077	0.377358		20.405	1.98369		E6	P4 mb	ATP1B1 Hs00426868_g1	26.18	0.021	0.080168		26.195	1.92132	0.0437613	0.0437613	0.000189754	1.89754e-06	6.3331e-05	6.3331e-05		E7	P4 mb	ATP1B2 Hs05015165_s1	35.21	0.378	1.0817		34.945	1.84985	0.000543115	0.000543115	2.35502e-06	2.35502e-08
F6	P4 mb	18SrRNA Hs99999901_m1	14.25	0.047							F6	P4 mb	PPIA Hs99999904_m1	20.35	0.077						F6	P4 mb	ATP1B1 Hs00426868_g1	26.21	0.021												F7	P4 mb	ATP1B2 Hs05015165_s1	34.68	0.378
G6	P4 cev	18SrRNA Hs99999901_m1	14.44	0.111	0.764463		14.52	6.84817	1.82261		G6	P4 cev	PPIA Hs99999904_m1	21.19	0.246	1.15142		21.365	1.98369		G6	P4 cev	ATP1B1 Hs00426868_g1	28.04	0.031	0.110635		28.02	1.92132	0.0256506	0.0256506	6.89972e-05	6.89972e-07	2.7167e-05	2.7167e-05		G7	P4 cev	ATP1B2 Hs05015165_s1	35.49	0.558	1.58997		35.095	1.84985	0.000955866	0.000955866	2.57117e-06	2.57117e-08
H6	P4 cev	18SrRNA Hs99999901_m1	14.6	0.111							H6	P4 cev	PPIA Hs99999904_m1	21.54	0.246						H6	P4 cev	ATP1B1 Hs00426868_g1	28	0.031												H7	P4 cev	ATP1B2 Hs05015165_s1	34.7	0.558
COMMENTS											Well	Sample Name	Detector	Ct	StdDev Ct	CV (%)	Warning	Geomean Ct	Average 1+Efficiency
												P1 fb 1	Average 18S-PPIA					11.5898	1.79166
Calculation of gene expression												P1 fb 1	Average 18S-PPIA
[target/reference] = [(1+EFFreference)^CTreference]/[(1+EFFtarget)^CTtarget]												P1 fb 2	Average 18S-PPIA					11.8338	1.79166
												P1 fb 2	Average 18S-PPIA
Suffix legend												P1 fb 3	Average 18S-PPIA					11.5176	1.79166
fb	CD56- 10% FBS											P1 fb 3	Average 18S-PPIA
df	CD56- 2% FBS											P1 df 1	Average 18S-PPIA					11.7277	1.79166
mb	CD56+ 10% FBS											P1 df 1	Average 18S-PPIA
cev	CD56+ 2% FBS											P1 df 2	Average 18S-PPIA					11.8547	1.79166
												P1 df 2	Average 18S-PPIA
Calculation of CV												P1 df 3	Average 18S-PPIA					11.6623	1.79166
												P1 df 3	Average 18S-PPIA
CV (%) = ST DEV / AVG CT * 100												P1 mb 1	Average 18S-PPIA					11.412	1.79166
												P1 mb 1	Average 18S-PPIA
CV of 1.75 % corresponds to a difference of 0.5 cycle												P1 mb 2	Average 18S-PPIA					11.5504	1.79166
between two replicates or to SD of ~0.35 at cycle 20												P1 mb 2	Average 18S-PPIA
												P1 mb 3	Average 18S-PPIA					12.0234	1.79166
												P1 mb 3	Average 18S-PPIA
												P1 cev 1	Average 18S-PPIA					11.5317	1.79166
												P1 cev 1	Average 18S-PPIA
												P1 cev 2	Average 18S-PPIA					11.7248	1.79166
												P1 cev 2	Average 18S-PPIA
												P1 cev 3	Average 18S-PPIA					11.4703	1.79166
												P1 cev 3	Average 18S-PPIA
												P2 fb 1	Average 18S-PPIA					13.3215	1.8141
												P2 fb 1	Average 18S-PPIA
												P2 fb 2	Average 18S-PPIA					13.2854	1.8141
												P2 fb 2	Average 18S-PPIA
												P2 fb 3	Average 18S-PPIA					13.1767	1.8141
												P2 fb 3	Average 18S-PPIA
												P2 df 1	Average 18S-PPIA					13.3692	1.8141
												P2 df 1	Average 18S-PPIA
												P2 df 2	Average 18S-PPIA					13.1633	1.8141
												P2 df 2	Average 18S-PPIA
												P2 df 3	Average 18S-PPIA					13.1779	1.8141
												P2 df 3	Average 18S-PPIA
												P2 mb 1	Average 18S-PPIA					13.4767	1.80616
												P2 mb 1	Average 18S-PPIA
												P2 mb 2	Average 18S-PPIA					13.1298	1.80616
												P2 mb 2	Average 18S-PPIA
												P2 mb 3	Average 18S-PPIA					13.0095	1.80616
												P2 mb 3	Average 18S-PPIA
												P2 cev 1	Average 18S-PPIA					13.3473	1.80616
												P2 cev 1	Average 18S-PPIA
												P2 cev 2	Average 18S-PPIA					13.1219	1.80616
												P2 cev 2	Average 18S-PPIA
												P2 cev 3	Average 18S-PPIA					13.3008	1.80616
												P2 cev 3	Average 18S-PPIA
												P3 fb 1	Average 18S-PPIA					13.3189	1.8141
												P3 fb 1	Average 18S-PPIA
												P3 fb 2	Average 18S-PPIA					13.1314	1.8141
												P3 fb 2	Average 18S-PPIA
												P3 fb 3	Average 18S-PPIA					12.8478	1.8141
												P3 fb 3	Average 18S-PPIA
												P3 df 1	Average 18S-PPIA					12.919	1.8141
												P3 df 1	Average 18S-PPIA
												P3 df 2	Average 18S-PPIA					13.1804	1.8141
												P3 df 2	Average 18S-PPIA
												P3 df 3	Average 18S-PPIA					12.9036	1.8141
												P3 df 3	Average 18S-PPIA
												P3 mb 1	Average 18S-PPIA					13.1473	1.80616
												P3 mb 1	Average 18S-PPIA
												P3 mb 2	Average 18S-PPIA					13.1895	1.80616
												P3 mb 2	Average 18S-PPIA
												P3 mb 3	Average 18S-PPIA					13.1261	1.80616
												P3 mb 3	Average 18S-PPIA
												P3 cev 1	Average 18S-PPIA					12.8523	1.80616
												P3 cev 1	Average 18S-PPIA
												P3 cev 2	Average 18S-PPIA					13.0414	1.80616
												P3 cev 2	Average 18S-PPIA
												P3 cev 3	Average 18S-PPIA					13.092	1.80616
												P3 cev 3	Average 18S-PPIA
												P4 fb	Average 18S-PPIA					11.7831	1.90315
												P4 fb	Average 18S-PPIA
												P4 df	Average 18S-PPIA					12.2281	1.90315
												P4 df	Average 18S-PPIA
												P4 mb	Average 18S-PPIA					11.5592	1.90315
												P4 mb	Average 18S-PPIA
												P4 cev	Average 18S-PPIA					12.0959	1.90315
												P4 cev	Average 18S-PPIA
[truncated: 17 more columns]

## Sheet: Figure 1I FXYD
Well	Sample Name	Detector	Ct	StdDev Ct	CV (%)	Warning	Average Ct	Corrected Ct	1+Efficiency		Well	Sample Name	Detector	Ct	StdDev Ct	CV (%)	Warning	Average Ct	1+Efficiency		Well	Sample Name	Detector	Ct	StdDev Ct	CV (%)	Warning	Average Ct	1+Efficiency	FXYD1/PPIA	Average of triplicates	FXYD1/18S rRNA	Average of triplicates	FXYD1/average control	Average of triplicates		Well	Sample Name	Detector	Ct	StdDev Ct	CV (%)	Warning	Average Ct	1+Efficiency	FXYD5/PPIA	Average of triplicates	FXYD5/18S rRNA	Average of triplicates
F1	P1 fb 1	18SrRNA Hs99999901_m1	16	0.133	0.826344		16.095	7.06034	1.66483		A1	P1 fb 1	PPIA Hs99999904_m1	19.18	0.224	1.1774		19.025	1.91849		A1	P1 fb 1	FXYD1 Hs00245327_m1	25.2	0.386	1.51521		25.475	1.90145	0.0187769	0.0184404	0.000283961	2.52217e-06	6.69099e-05	6.10453e-05		D1	P1 fb 1	FXYD5 Hs00204319_m1	21.6	0.146	0.672811		21.7	2	0.0709516	0.0782666	0.00107299	1.06413e-05
F2	P1 fb 1	18SrRNA Hs99999901_m1	16.19	0.133							A2	P1 fb 1	PPIA Hs99999904_m1	18.87	0.224						A2	P1 fb 1	FXYD1 Hs00245327_m1	25.75	0.386												D2	P1 fb 1	FXYD5 Hs00204319_m1	21.8	0.146
F3	P1 fb 2	18SrRNA Hs99999901_m1	16.25	0.007	0.0430637		16.255	7.22034	1.66483		A3	P1 fb 2	PPIA Hs99999904_m1	19.42	0.039	0.201083		19.395	1.91849		A3	P1 fb 2	FXYD1 Hs00245327_m1	26.02	0.012	0.0461361		26.01	1.90145	0.0169437		0.000218458		5.46986e-05			D3	P1 fb 2	FXYD5 Hs00204319_m1	21.96	0.005	0.0227635		21.965	2	0.0751423		0.000968819
F4	P1 fb 2	18SrRNA Hs99999901_m1	16.26	0.007							A4	P1 fb 2	PPIA Hs99999904_m1	19.37	0.039						A4	P1 fb 2	FXYD1 Hs00245327_m1	26	0.012												D4	P1 fb 2	FXYD5 Hs00204319_m1	21.97	0.005
F5	P1 fb 3	18SrRNA Hs99999901_m1	15.77	0.272	1.70426		15.96	6.92534	1.66483		A5	P1 fb 3	PPIA Hs99999904_m1	19.18	0.037	0.193161		19.155	1.91849		A5	P1 fb 3	FXYD1 Hs00245327_m1	25.37	0.243	0.951449		25.54	1.90145	0.0196006		0.000254234		6.15273e-05			D5	P1 fb 3	FXYD5 Hs00204319_m1	21.38	0.174	0.809302		21.5	2	0.088706		0.00115058
F6	P1 fb 3	18SrRNA Hs99999901_m1	16.15	0.272							A6	P1 fb 3	PPIA Hs99999904_m1	19.13	0.037						A6	P1 fb 3	FXYD1 Hs00245327_m1	25.71	0.243												D6	P1 fb 3	FXYD5 Hs00204319_m1	21.62	0.174
F7	P1 df 1	18SrRNA Hs99999901_m1	15.83	0.023	0.145432		15.815	6.78034	1.66483		A7	P1 df 1	PPIA Hs99999904_m1	20.36	0.11	0.542273		20.285	1.91849		A7	P1 df 1	FXYD1 Hs00245327_m1	22.8	0.051	0.224028		22.765	1.90145	0.243486	0.275373	0.00140474	1.48274e-05	0.000413755	0.000444238		D7	P1 df 1	FXYD5 Hs00204319_m1	23.4	0.102	0.437205		23.33	2	0.052097	0.0561198	0.000300562	3.0214e-06
F8	P1 df 1	18SrRNA Hs99999901_m1	15.8	0.023							A8	P1 df 1	PPIA Hs99999904_m1	20.21	0.11						A8	P1 df 1	FXYD1 Hs00245327_m1	22.73	0.051												D8	P1 df 1	FXYD5 Hs00204319_m1	23.26	0.102
F9	P1 df 2	18SrRNA Hs99999901_m1	15.92	0.027	0.169811		15.9	6.86534	1.66483		A9	P1 df 2	PPIA Hs99999904_m1	20.52	0.074	0.361505		20.47	1.91849		A9	P1 df 2	FXYD1 Hs00245327_m1	22.82	0.323	1.42952		22.595	1.90145	0.306384		0.00163627		0.000496986			D9	P1 df 2	FXYD5 Hs00204319_m1	23.44	0.032	0.136635		23.42	2	0.0552163		0.000294888
F10	P1 df 2	18SrRNA Hs99999901_m1	15.88	0.027							A10	P1 df 2	PPIA Hs99999904_m1	20.42	0.074						A10	P1 df 2	FXYD1 Hs00245327_m1	22.37	0.323												D10	P1 df 2	FXYD5 Hs00204319_m1	23.4	0.032
F11	P1 df 3	18SrRNA Hs99999901_m1	15.71	0.007	0.0445718		15.705	6.67034	1.66483		A11	P1 df 3	PPIA Hs99999904_m1	20.42	0.044	0.215792		20.39	1.91849		A11	P1 df 3	FXYD1 Hs00245327_m1	22.83	0.218	0.961411		22.675	1.90145	0.27625		0.00140722		0.000421972			D11	P1 df 3	FXYD5 Hs00204319_m1	23.15	0.066	0.284483		23.2	2	0.061046		0.000310969
F12	P1 df 3	18SrRNA Hs99999901_m1	15.7	0.007							A12	P1 df 3	PPIA Hs99999904_m1	20.36	0.044						A12	P1 df 3	FXYD1 Hs00245327_m1	22.52	0.218												D12	P1 df 3	FXYD5 Hs00204319_m1	23.25	0.066
G1	P1 mb 1	18SrRNA Hs99999901_m1	15.84	0.052	0.329114		15.8	6.76534	1.66483		B1	P1 mb 1	PPIA Hs99999904_m1	19.32	0.103	0.535065		19.25	1.91849		B1	P1 mb 1	FXYD1 Hs00245327_m1	25.41	0.431	1.67606		25.715	1.90145	0.0186342	0.0223386	0.000209399	2.46943e-06	5.16983e-05	6.2906e-05		E1	P1 mb 1	FXYD5 Hs00204319_m1	21.5	0.188	0.868962		21.635	2	0.0859399	0.0827338	0.000965738	9.102e-06
G2	P1 mb 1	18SrRNA Hs99999901_m1	15.76	0.052							B2	P1 mb 1	PPIA Hs99999904_m1	19.18	0.103						B2	P1 mb 1	FXYD1 Hs00245327_m1	26.02	0.431												E2	P1 mb 1	FXYD5 Hs00204319_m1	21.77	0.188
G3	P1 mb 2	18SrRNA Hs99999901_m1	15.86	0.204	1.2746		16.005	6.97034	1.66483		B3	P1 mb 2	PPIA Hs99999904_m1	19	0.196	1.02403		19.14	1.91849		B3	P1 mb 2	FXYD1 Hs00245327_m1	25.45	0.07	0.27451		25.5	1.90145	0.0199153		0.000266906		6.43497e-05			E3	P1 mb 2	FXYD5 Hs00204319_m1	21.98	0.017	0.0773079		21.99	2	0.0625466		0.000838251
G4	P1 mb 2	18SrRNA Hs99999901_m1	16.15	0.204							B4	P1 mb 2	PPIA Hs99999904_m1	19.28	0.196						B4	P1 mb 2	FXYD1 Hs00245327_m1	25.55	0.07												E4	P1 mb 2	FXYD5 Hs00204319_m1	22	0.017
G5	P1 mb 3	18SrRNA Hs99999901_m1	16.25	0.059	0.362185		16.29	7.25534	1.66483		B5	P1 mb 3	PPIA Hs99999904_m1	19.91	0.02	0.100376		19.925	1.91849		B5	P1 mb 3	FXYD1 Hs00245327_m1	25.79	0.067	0.260295		25.74	1.90145	0.0284663		0.000264526		7.26701e-05			E5	P1 mb 3	FXYD5 Hs00204319_m1	22.08	0.034	0.15416		22.055	2	0.099715		0.000926612
G6	P1 mb 3	18SrRNA Hs99999901_m1	16.33	0.059							B6	P1 mb 3	PPIA Hs99999904_m1	19.94	0.02						B6	P1 mb 3	FXYD1 Hs00245327_m1	25.69	0.067												E6	P1 mb 3	FXYD5 Hs00204319_m1	22.03	0.034
G7	P1 cev 1	18SrRNA Hs99999901_m1	15.52	0.11	0.705128		15.6	6.56534	1.66483		B7	P1 cev 1	PPIA Hs99999904_m1	20.19	0.089	0.439398		20.255	1.91849		B7	P1 cev 1	FXYD1 Hs00245327_m1	24.62	0.128	0.52181		24.53	1.90145	0.0768069	0.0787796	0.000404963	4.5064e-06	0.000118721	0.00013058		E7	P1 cev 1	FXYD5 Hs00204319_m1	24.18	0.004	0.0165426		24.18	2	0.0283432	0.0305643	0.000149439	1.75047e-06
G8	P1 cev 1	18SrRNA Hs99999901_m1	15.68	0.11							B8	P1 cev 1	PPIA Hs99999904_m1	20.32	0.089						B8	P1 cev 1	FXYD1 Hs00245327_m1	24.44	0.128												E8	P1 cev 1	FXYD5 Hs00204319_m1	24.18	0.004
G9	P1 cev 2	18SrRNA Hs99999901_m1	15.92	0.143	0.903919		15.82	6.78534	1.66483		B9	P1 cev 2	PPIA Hs99999904_m1	20.15	0.154	0.760118		20.26	1.91849		B9	P1 cev 2	FXYD1 Hs00245327_m1	24.62	0.173	0.706122		24.5	1.90145	0.0785575		0.000461838		0.000135455			E9	P1 cev 2	FXYD5 Hs00204319_m1	23.93	0.024	0.100355		23.915	2	0.0341693		0.000200881
G10	P1 cev 2	18SrRNA Hs99999901_m1	15.72	0.143							B10	P1 cev 2	PPIA Hs99999904_m1	20.37	0.154						B10	P1 cev 2	FXYD1 Hs00245327_m1	24.38	0.173												E10	P1 cev 2	FXYD5 Hs00204319_m1	23.9	0.024
G11	P1 cev 3	18SrRNA Hs99999901_m1	15.6	0.005	0.0320616		15.595	6.56034	1.66483		B11	P1 cev 3	PPIA Hs99999904_m1	20.11	0.075	0.373972		20.055	1.91849		B11	P1 cev 3	FXYD1 Hs00245327_m1	24.32	0.109	0.449577		24.245	1.90145	0.0809744		0.000485119		0.000137564			E11	P1 cev 3	FXYD5 Hs00204319_m1	24.03	0.115	0.480167		23.95	2	0.0291805		0.000174821
G12	P1 cev 3	18SrRNA Hs99999901_m1	15.59	0.005							B12	P1 cev 3	PPIA Hs99999904_m1	20	0.075						B12	P1 cev 3	FXYD1 Hs00245327_m1	24.17	0.109												E12	P1 cev 3	FXYD5 Hs00204319_m1	23.87	0.115
E1	P2 fb 1	18SrRNA Hs99999901_m1	16.5266	0.157	0.943657		16.6374	8.38499	1.74724		G1	P2 fb 1	PPIA Hs99999904_m1	21.0562	0.153	0.722921		21.1641	1.88096		A1	P2 fb 1	FXYD1 Hs00245327_m1	27.2269	0.0437	0.160321		27.2578	1.88375	0.0204383	0.0204188	0.000343233	3.38848e-06	8.89612e-05	8.76432e-05		C1	P2 fb 1	FXYD5 Hs00204319_m1	23.3314	0.282	1.21911		23.1317	2	0.0697701	0.0759312	0.00117169	1.25592e-05
E2	P2 fb 1	18SrRNA Hs99999901_m1	16.7482	0.157							G2	P2 fb 1	PPIA Hs99999904_m1	21.2721	0.153						A2	P2 fb 1	FXYD1 Hs00245327_m1	27.2887	0.0437												C2	P2 fb 1	FXYD5 Hs00204319_m1	22.9319	0.282
E3	P2 fb 2	18SrRNA Hs99999901_m1	16.521	0.168	1.00962		16.6399	8.38754	1.74724		G3	P2 fb 2	PPIA Hs99999904_m1	21.0869	0.0614	0.291777		21.0434	1.88096		A3	P2 fb 2	FXYD1 Hs00245327_m1	27.2496	0.0923	0.339534		27.1844	1.88375	0.0198394		0.000360087		9.12187e-05			C3	P2 fb 2	FXYD5 Hs00204319_m1	22.8924	0.0761	0.331645		22.9462	2	0.0735153		0.00133431
E4	P2 fb 2	18SrRNA Hs99999901_m1	16.7589	0.168							G4	P2 fb 2	PPIA Hs99999904_m1	21	0.0614						A4	P2 fb 2	FXYD1 Hs00245327_m1	27.1191	0.0923												C4	P2 fb 2	FXYD5 Hs00204319_m1	23	0.0761
E5	P2 fb 3	18SrRNA Hs99999901_m1	16.4939	0.0639	0.388482		16.4487	8.19624	1.74724		G5	P2 fb 3	PPIA Hs99999904_m1	21.1327	0.0719	0.339414		21.1836	1.88096		A5	P2 fb 3	FXYD1 Hs00245327_m1	27.2376	0.00233	0.00855487		27.236	1.88375	0.0209787		0.000313223		8.27499e-05			C5	P2 fb 3	FXYD5 Hs00204319_m1	22.9059	0.0468	0.204609		22.8728	2	0.0845082		0.00126175
E6	P2 fb 3	18SrRNA Hs99999901_m1	16.4034	0.0639							G6	P2 fb 3	PPIA Hs99999904_m1	21.2344	0.0719						A6	P2 fb 3	FXYD1 Hs00245327_m1	27.2343	0.00233												C6	P2 fb 3	FXYD5 Hs00204319_m1	22.8398	0.0468
E7	P2 df 1	18SrRNA Hs99999901_m1	16.359	0.119	0.723692		16.4434	8.19104	1.74724		G7	P2 df 1	PPIA Hs99999904_m1	21.8613	0.0573	0.262593		21.8208	1.88096		A7	P2 df 1	FXYD1 Hs00245327_m1	25.2388	0.114	0.453128		25.1585	1.88375	0.116947	0.114717	0.00116401	1.18504e-05	0.000345873	0.000345061		C7	P2 df 1	FXYD5 Hs00204319_m1	24.1328	0.0413	0.171344		24.1036	2	0.0538585	0.0529899	0.000536071	5.47512e-06
E8	P2 df 1	18SrRNA Hs99999901_m1	16.5279	0.119							G8	P2 df 1	PPIA Hs99999904_m1	21.7803	0.0573						A8	P2 df 1	FXYD1 Hs00245327_m1	25.0781	0.114												C8	P2 df 1	FXYD5 Hs00204319_m1	24.0744	0.0413
E9	P2 df 2	18SrRNA Hs99999901_m1	16.2411	0.0489	0.30045		16.2756	8.02319	1.74724		G9	P2 df 2	PPIA Hs99999904_m1	21.5466	0.0703	0.325519		21.5963	1.88096		A9	P2 df 2	FXYD1 Hs00245327_m1	25.0757	0.207	0.830353		24.9291	1.88375	0.117342		0.00122557		0.000353764			C9	P2 df 2	FXYD5 Hs00204319_m1	23.8494	0.119	0.497216		23.9333	2	0.052594		0.000549317
E10	P2 df 2	18SrRNA Hs99999901_m1	16.3101	0.0489							G10	P2 df 2	PPIA Hs99999904_m1	21.646	0.0703						A10	P2 df 2	FXYD1 Hs00245327_m1	24.7826	0.207												C10	P2 df 2	FXYD5 Hs00204319_m1	24.0171	0.119
E11	P2 df 3	18SrRNA Hs99999901_m1	16.3799	0.119	0.730241		16.296	8.04359	1.74724		G11	P2 df 3	PPIA Hs99999904_m1	21.7579	0.238	1.10238		21.5896	1.88096		A11	P2 df 3	FXYD1 Hs00245327_m1	25.1695	0.202	0.807146		25.0265	1.88375	0.109864		0.00116553		0.000335545			C11	P2 df 3	FXYD5 Hs00204319_m1	23.8837	0.0644	0.269127		23.9292	2	0.0525173		0.000557149
E12	P2 df 3	18SrRNA Hs99999901_m1	16.2121	0.119							G12	P2 df 3	PPIA Hs99999904_m1	21.4213	0.238						A12	P2 df 3	FXYD1 Hs00245327_m1	24.8834	0.202												C12	P2 df 3	FXYD5 Hs00204319_m1	23.9748	0.0644
G1	P2 mb 1	18SrRNA Hs99999901_m1	16.731	0.182	1.0795		16.8597	8.36234	1.71936		E1	P2 mb 1	PPIA Hs99999904_m1	21.6265	0.131	0.603159		21.719	1.89296		A1	P2 mb 1	FXYD1 Hs00245327_m1	27.8846	0.0846	0.304045		27.8248	1.90108	0.0180355	0.01889	0.000160363	1.68021e-06	4.97873e-05	5.09406e-05		C1	P2 mb 1	FXYD5 Hs00204319_m1	23.2082	0.0122	0.0525872		23.1996	2	0.108513	0.104688	0.000964849	9.31079e-06
G2	P2 mb 1	18SrRNA Hs99999901_m1	16.9884	0.182							E2	P2 mb 1	PPIA Hs99999904_m1	21.8115	0.131						A2	P2 mb 1	FXYD1 Hs00245327_m1	27.7651	0.0846												C2	P2 mb 1	FXYD5 Hs00204319_m1	23.1909	0.0122
G3	P2 mb 2	18SrRNA Hs99999901_m1	16.5245	0.0419	0.253109		16.5541	8.05679	1.71936		E3	P2 mb 2	PPIA Hs99999904_m1	21.4829	0.121	0.565496		21.3971	1.89296		A3	P2 mb 2	FXYD1 Hs00245327_m1	27.28	0.0382	0.139891		27.307	1.90108	0.0204838		0.000189526		5.65632e-05			C3	P2 mb 2	FXYD5 Hs00204319_m1	22.8362	0.0917	0.400418		22.9011	2	0.108678		0.00100554
G4	P2 mb 2	18SrRNA Hs99999901_m1	16.5838	0.0419							E4	P2 mb 2	PPIA Hs99999904_m1	21.3114	0.121						A4	P2 mb 2	FXYD1 Hs00245327_m1	27.334	0.0382												C4	P2 mb 2	FXYD5 Hs00204319_m1	22.9659	0.0917
G5	P2 mb 3	18SrRNA Hs99999901_m1	16.3323	0.102	0.621777		16.4046	7.90724	1.71936		E5	P2 mb 3	PPIA Hs99999904_m1	21.6366	0.329	1.53709		21.4042	1.89296		A5	P2 mb 3	FXYD1 Hs00245327_m1	27.5219	0.0278	0.101083		27.5022	1.90108	0.0181506		0.000154173		4.64714e-05			C5	P2 mb 3	FXYD5 Hs00204319_m1	23	0.104	0.450735		23.0734	2	0.0968724		0.000822846
G6	P2 mb 3	18SrRNA Hs99999901_m1	16.4769	0.102							E6	P2 mb 3	PPIA Hs99999904_m1	21.1717	0.329						A6	P2 mb 3	FXYD1 Hs00245327_m1	27.4825	0.0278												C6	P2 mb 3	FXYD5 Hs00204319_m1	23.1468	0.104
G7	P2 cev 1	18SrRNA Hs99999901_m1	17	0.415	2.48403	High variability	16.7067	8.20934	1.71936		E7	P2 cev 1	PPIA Hs99999904_m1	21.7215	0.0292	0.134557		21.7008	1.89296		A7	P2 cev 1	FXYD1 Hs00245327_m1	25.7402	0.107	0.416923		25.6642	1.90108	0.0714363	0.0997497	0.000591444	6.20328e-06	0.000184801	0.000205215		C7	P2 cev 1	FXYD5 Hs00204319_m1	24.4182	0.0202	0.0827737		24.4039	2	0.0465487	0.0602769	0.000385392	3.77897e-06
G8	P2 cev 1	18SrRNA Hs99999901_m1	16.4134	0.415							E8	P2 cev 1	PPIA Hs99999904_m1	21.6802	0.0292						A8	P2 cev 1	FXYD1 Hs00245327_m1	25.5882	0.107												C8	P2 cev 1	FXYD5 Hs00204319_m1	24.3896	0.0202
G9	P2 cev 2	18SrRNA Hs99999901_m1	16.4148	0.127	0.77796		16.3248	7.82739	1.71936		E9	P2 cev 2	PPIA Hs99999904_m1	21.8711	0.179	0.813725		21.9976	1.89296		A9	P2 cev 2	FXYD1 Hs00245327_m1	25.3309	0.0161	0.06353		25.3423	1.90108	0.106159		0.000591304		0.000198898			C9	P2 cev 2	FXYD5 Hs00204319_m1	24.1993	0.0303	0.125321		24.1778	2	0.0657957		0.000366481
G10	P2 cev 2	18SrRNA Hs99999901_m1	16.2347	0.127							E10	P2 cev 2	PPIA Hs99999904_m1	22.1241	0.179						A10	P2 cev 2	FXYD1 Hs00245327_m1	25.3538	0.0161												C10	P2 cev 2	FXYD5 Hs00204319_m1	24.1564	0.0303
G11	P2 cev 3	18SrRNA Hs99999901_m1	16.4639	0.036	0.218323		16.4894	7.99199	1.71936		E11	P2 cev 3	PPIA Hs99999904_m1	22.2992	0.231	1.04355		22.136	1.89296		A11	P2 cev 3	FXYD1 Hs00245327_m1	25.3329	0.0922	0.364893		25.2677	1.90108	0.121654		0.000678235		0.000231946			C11	P2 cev 3	FXYD5 Hs00204319_m1	24.2138	0.0476	0.19631		24.2474	2	0.0684862		0.000381818
G12	P2 cev 3	18SrRNA Hs99999901_m1	16.5148	0.036							E12	P2 cev 3	PPIA Hs99999904_m1	21.9727	0.231						A12	P2 cev 3	FXYD1 Hs00245327_m1	25.2025	0.0922												C12	P2 cev 3	FXYD5 Hs00204319_m1	24.281	0.0476
F1	P3 fb 1	18SrRNA Hs99999901_m1	16.5575	0.0164	0.0989794		16.5691	8.31669	1.74724		H1	P3 fb 1	PPIA Hs99999904_m1	21.5052	0.248	1.1627		21.3297	1.88096		B1	P3 fb 1	FXYD1 Hs00245327_m1	27.142	0.093	0.343474		27.0763	1.88375	0.0254566	0.024016	0.000370652	3.37372e-06	9.9647e-05	9.00149e-05		D1	P3 fb 1	FXYD5 Hs00204319_m1	22.9298	0.0184	0.0802903		22.9169	2	0.0898988	0.0828163	0.00130894	1.16442e-05
F2	P3 fb 1	18SrRNA Hs99999901_m1	16.5807	0.0164							H2	P3 fb 1	PPIA Hs99999904_m1	21.1542	0.248						B2	P3 fb 1	FXYD1 Hs00245327_m1	27.0105	0.093												D2	P3 fb 1	FXYD5 Hs00204319_m1	22.9039	0.0184
F3	P3 fb 2	18SrRNA Hs99999901_m1	16.5105	0.131	0.797905		16.418	8.16559	1.74724		H3	P3 fb 2	PPIA Hs99999904_m1	21.0633	0.0761	0.360371		21.1171	1.88096		B3	P3 fb 2	FXYD1 Hs00245327_m1	27	0.113	0.419759		26.9202	1.88375	0.0245688		0.000376066		9.83756e-05			D3	P3 fb 2	FXYD5 Hs00204319_m1	22.7539	0.0938	0.411038		22.8203	2	0.0840428		0.00128641
F4	P3 fb 2	18SrRNA Hs99999901_m1	16.3255	0.131							H4	P3 fb 2	PPIA Hs99999904_m1	21.1709	0.0761						B4	P3 fb 2	FXYD1 Hs00245327_m1	26.8404	0.113												D4	P3 fb 2	FXYD5 Hs00204319_m1	22.8866	0.0938
F5	P3 fb 3	18SrRNA Hs99999901_m1	16.1432	0.132	0.822456		16.0495	7.79709	1.74724		H5	P3 fb 3	PPIA Hs99999904_m1	21.0965	0.104	0.491259		21.1701	1.88096		B5	P3 fb 3	FXYD1 Hs00245327_m1	27.2247	0.112	0.412586		27.1458	1.88375	0.0220225		0.000265398		7.2022e-05			D5	P3 fb 3	FXYD5 Hs00204319_m1	22.9987	0.0617	0.267768		23.0423	2	0.0745073		0.000897904
F6	P3 fb 3	18SrRNA Hs99999901_m1	15.9558	0.132							H6	P3 fb 3	PPIA Hs99999904_m1	21.2437	0.104						B6	P3 fb 3	FXYD1 Hs00245327_m1	27.067	0.112												D6	P3 fb 3	FXYD5 Hs00204319_m1	23.0859	0.0617
F7	P3 df 1	18SrRNA Hs99999901_m1	16	0.106	0.665626		15.9248	7.67244	1.74724		H7	P3 df 1	PPIA Hs99999904_m1	21.6433	0.155	0.712537		21.7533	1.88096		B7	P3 df 1	FXYD1 Hs00245327_m1	25.0506	0.213	0.85543		24.8997	1.88375	0.132009	0.15087	0.00102664	1.25639e-05	0.000311616	0.000377899		D7	P3 df 1	FXYD5 Hs00204319_m1	23.9978	0.153	0.634698		24.1059	2	0.0515243	0.057348	0.00040071	4.77353e-06
F8	P3 df 1	18SrRNA Hs99999901_m1	15.8497	0.106							H8	P3 df 1	PPIA Hs99999904_m1	21.8632	0.155						B8	P3 df 1	FXYD1 Hs00245327_m1	24.7489	0.213												D8	P3 df 1	FXYD5 Hs00204319_m1	24.2141	0.153
F9	P3 df 2	18SrRNA Hs99999901_m1	16.269	0.0533	0.328378		16.2313	7.97889	1.74724		H9	P3 df 2	PPIA Hs99999904_m1	21.7948	0.0309	0.141919		21.773	1.88096		B9	P3 df 2	FXYD1 Hs00245327_m1	24.7702	0.0956	0.387004		24.7026	1.88375	0.151436		0.0013801		0.00041254			D9	P3 df 2	FXYD5 Hs00204319_m1	23.9983	0.0388	0.161863		23.9708	2	0.057291		0.000522118
F10	P3 df 2	18SrRNA Hs99999901_m1	16.1936	0.0533							H10	P3 df 2	PPIA Hs99999904_m1	21.7511	0.0309						B10	P3 df 2	FXYD1 Hs00245327_m1	24.635	0.0956												D10	P3 df 2	FXYD5 Hs00204319_m1	23.9434	0.0388
F11	P3 df 3	18SrRNA Hs99999901_m1	15.9883	0.0884	0.555074		15.9258	7.67339	1.74724		H11	P3 df 3	PPIA Hs99999904_m1	21.7291	0.0429	0.197707		21.6987	1.88096		B11	P3 df 3	FXYD1 Hs00245327_m1	24.5711	0.166	0.678832		24.4537	1.88375	0.169164		0.00136242		0.000409542			D11	P3 df 3	FXYD5 Hs00204319_m1	23.6689	0.13	0.547116		23.761	2	0.0632287		0.000509232
F12	P3 df 3	18SrRNA Hs99999901_m1	15.8633	0.0884							H12	P3 df 3	PPIA Hs99999904_m1	21.6684	0.0429						B12	P3 df 3	FXYD1 Hs00245327_m1	24.3364	0.166												D12	P3 df 3	FXYD5 Hs00204319_m1	23.853	0.13
H1	P3 mb 1	18SrRNA Hs99999901_m1	16.6013	0.00824	0.0496172		16.6071	8.10979	1.71936		F1	P3 mb 1	PPIA Hs99999904_m1	21.312	0.00277	0.0129962		21.3139	1.89296		B1	P3 mb 1	FXYD1 Hs00245327_m1	27.6207	0.0822	0.296978		27.6788	1.90108	0.015297	0.0159296	0.000153602	1.48678e-06	4.50066e-05	4.43623e-05		D1	P3 mb 1	FXYD5 Hs00204319_m1	22.9338	0.13	0.564593		23.0254	2	0.0945445	0.0930505	0.000949351	8.69053e-06
H2	P3 mb 1	18SrRNA Hs99999901_m1	16.613	0.00824							F2	P3 mb 1	PPIA Hs99999904_m1	21.3159	0.00277						B2	P3 mb 1	FXYD1 Hs00245327_m1	27.737	0.0822												D2	P3 mb 1	FXYD5 Hs00204319_m1	23.1171	0.13
H3	P3 mb 2	18SrRNA Hs99999901_m1	16.5826	0.048	0.288869		16.6166	8.11919	1.71936		F3	P3 mb 2	PPIA Hs99999904_m1	21.5889	0.23	1.07346		21.4261	1.89296		B3	P3 mb 2	FXYD1 Hs00245327_m1	27.5707	0.0246	0.0891689		27.5881	1.90108	0.0174178		0.000163655		4.89127e-05			D3	P3 mb 2	FXYD5 Hs00204319_m1	23.0849	0.0598	0.25857		23.1272	2	0.0946399		0.00088922
H4	P3 mb 2	18SrRNA Hs99999901_m1	16.6505	0.048							F4	P3 mb 2	PPIA Hs99999904_m1	21.2632	0.23						B4	P3 mb 2	FXYD1 Hs00245327_m1	27.6055	0.0246												D4	P3 mb 2	FXYD5 Hs00204319_m1	23.1695	0.0598
H5	P3 mb 3	18SrRNA Hs99999901_m1	16.4933	0.0309	0.187101		16.5151	8.01779	1.71936		F5	P3 mb 3	PPIA Hs99999904_m1	21.3894	0.141	0.656148		21.489	1.89296		B5	P3 mb 3	FXYD1 Hs00245327_m1	28	0.176	0.631375		27.8757	1.90108	0.0150739		0.000128776		3.91675e-05			D5	P3 mb 3	FXYD5 Hs00204319_m1	23.3607	0.145	0.623435		23.2583	2	0.0899672		0.000768587
H6	P3 mb 3	18SrRNA Hs99999901_m1	16.537	0.0309							F6	P3 mb 3	PPIA Hs99999904_m1	21.5887	0.141						B6	P3 mb 3	FXYD1 Hs00245327_m1	27.7513	0.176												D6	P3 mb 3	FXYD5 Hs00204319_m1	23.1558	0.145
H7	P3 cev 1	18SrRNA Hs99999901_m1	15.976	0.0311	0.194399		15.998	7.50064	1.71936		F7	P3 cev 1	PPIA Hs99999904_m1	22	0.0318	0.144398		22.0225	1.89296		B7	P3 cev 1	FXYD1 Hs00245327_m1	25.7301	0.0472	0.183205		25.7635	1.90108	0.0822918	0.0856348	0.000377924	4.95785e-06	0.000129397	0.000163067		D7	P3 cev 1	FXYD5 Hs00204319_m1	24.3064	0.122	0.500149		24.3927	2	0.0575979	0.0579503	0.000264517	3.34638e-06
H8	P3 cev 1	18SrRNA Hs99999901_m1	16.02	0.0311							F8	P3 cev 1	PPIA Hs99999904_m1	22.045	0.0318						B8	P3 cev 1	FXYD1 Hs00245327_m1	25.7969	0.0472												D8	P3 cev 1	FXYD5 Hs00204319_m1	24.4791	0.122
H9	P3 cev 2	18SrRNA Hs99999901_m1	16.3085	0.0456	0.280163		16.2762	7.77889	1.71936		F9	P3 cev 2	PPIA Hs99999904_m1	21.7599	0.147	0.67234		21.8639	1.89296		B9	P3 cev 2	FXYD1 Hs00245327_m1	25.45	0.0785	0.309123		25.3944	1.90108	0.0942716		0.000557006		0.00018341			D9	P3 cev 2	FXYD5 Hs00204319_m1	24.2042	0.0892	0.369494		24.1411	2	0.0619734		0.000366171
H10	P3 cev 2	18SrRNA Hs99999901_m1	16.244	0.0456							F10	P3 cev 2	PPIA Hs99999904_m1	21.968	0.147						B10	P3 cev 2	FXYD1 Hs00245327_m1	25.3389	0.0785												D10	P3 cev 2	FXYD5 Hs00204319_m1	24.0781	0.0892
H11	P3 cev 3	18SrRNA Hs99999901_m1	16.3564	0.0449	0.273978		16.3882	7.89084	1.71936		F11	P3 cev 3	PPIA Hs99999904_m1	21.7436	0.0314	0.144558		21.7214	1.89296		B11	P3 cev 3	FXYD1 Hs00245327_m1	25.521	0.0272	0.106659		25.5018	1.90108	0.080341		0.000552424		0.000176393			D11	P3 cev 3	FXYD5 Hs00204319_m1	24.2549	0.076	0.314035		24.2011	2	0.0542796		0.000373226
H12	P3 cev 3	18SrRNA Hs99999901_m1	16.42	0.0449							F12	P3 cev 3	PPIA Hs99999904_m1	21.6992	0.0314						B12	P3 cev 3	FXYD1 Hs00245327_m1	25.4825	0.0272												D12	P3 cev 3	FXYD5 Hs00204319_m1	24.1474	0.076
A6	P4 fb	18SrRNA Hs99999901_m1	14.25	0.092	0.642683		14.315	6.64317	1.82261		A6	P4 fb	PPIA Hs99999904_m1	20.8	0.139	0.665072		20.9	1.98369		A1	P4 fb	FXYD1 Hs00245327_m1	26.93	0.018	0.0668648		26.92	1.84695	0.110717	0.110717	0.000362104	3.62104e-06	0.000131847	0.000131847		A2	P4 fb	FXYD5 Hs00204319_m1	23.16	0.113	0.489601		23.08	2	0.18597	0.18597	0.000608219	6.08219e-06
B6	P4 fb	18SrRNA Hs99999901_m1	14.38	0.092							B6	P4 fb	PPIA Hs99999904_m1	21	0.139						B1	P4 fb	FXYD1 Hs00245327_m1	26.91	0.018												B2	P4 fb	FXYD5 Hs00204319_m1	23	0.113
C6	P4 df	18SrRNA Hs99999901_m1	14.58	0.002	0.0137174		14.58	6.90817	1.82261		C6	P4 df	PPIA Hs99999904_m1	21.63	0.021	0.0970201		21.645	1.98369		C1	P4 df	FXYD1 Hs00245327_m1	25.51	0.132	0.515625		25.6	1.84695	0.41453	0.41453	0.000954199	9.54199e-06	0.000394603	0.000394603		C2	P4 df	FXYD5 Hs00204319_m1	24.68	0.115	0.46748		24.6	2	0.108018	0.108018	0.000248644	2.48644e-06
D6	P4 df	18SrRNA Hs99999901_m1	14.58	0.002							D6	P4 df	PPIA Hs99999904_m1	21.66	0.021						D1	P4 df	FXYD1 Hs00245327_m1	25.69	0.132												D2	P4 df	FXYD5 Hs00204319_m1	24.52	0.115
E6	P4 mb	18SrRNA Hs99999901_m1	14.19	0.047	0.33052		14.22	6.54817	1.82261		E6	P4 mb	PPIA Hs99999904_m1	20.46	0.077	0.377358		20.405	1.98369		E1	P4 mb	FXYD1 Hs00245327_m1	27.34	0.037	0.135482		27.31	1.84695	0.0620937	0.0620937	0.000269246	2.69246e-06	8.98615e-05	8.98615e-05		E2	P4 mb	FXYD5 Hs00204319_m1	22.39	0.033	0.147552		22.365	2	0.217485	0.217485	0.000943041	9.43041e-06
F6	P4 mb	18SrRNA Hs99999901_m1	14.25	0.047							F6	P4 mb	PPIA Hs99999904_m1	20.35	0.077						F1	P4 mb	FXYD1 Hs00245327_m1	27.28	0.037												F2	P4 mb	FXYD5 Hs00204319_m1	22.34	0.033
G6	P4 cev	18SrRNA Hs99999901_m1	14.44	0.111	0.764463		14.52	6.84817	1.82261		G6	P4 cev	PPIA Hs99999904_m1	21.19	0.246	1.15142		21.365	1.98369		G1	P4 cev	FXYD1 Hs00245327_m1	26.16	0.112	0.429448		26.08	1.84695	0.254896	0.254896	0.000685643	6.85643e-06	0.000269966	0.000269966		G2	P4 cev	FXYD5 Hs00204319_m1	24.07	0.235	0.969672		24.235	2	0.114836	0.114836	0.000308896	3.08896e-06
H6	P4 cev	18SrRNA Hs99999901_m1	14.6	0.111							H6	P4 cev	PPIA Hs99999904_m1	21.54	0.246						H1	P4 cev	FXYD1 Hs00245327_m1	26	0.112												H2	P4 cev	FXYD5 Hs00204319_m1	24.4	0.235
											Well	Sample Name	Detector	Ct	StdDev Ct	CV (%)	Warning	Geomean Ct	Average 1+Efficiency
COMMENTS												P1 fb 1	Average 18S-PPIA					11.5898	1.79166
												P1 fb 1	Average 18S-PPIA
Calculation of gene expression												P1 fb 2	Average 18S-PPIA					11.8338	1.79166
[target/reference] = [(1+EFFreference)^CTreference]/[(1+EFFtarget)^CTtarget]												P1 fb 2	Average 18S-PPIA
												P1 fb 3	Average 18S-PPIA					11.5176	1.79166
Suffix legend												P1 fb 3	Average 18S-PPIA
fb	CD56- 10% FBS											P1 df 1	Average 18S-PPIA					11.7277	1.79166
df	CD56- 2% FBS											P1 df 1	Average 18S-PPIA
mb	CD56+ 10% FBS											P1 df 2	Average 18S-PPIA					11.8547	1.79166
cev	CD56+ 2% FBS											P1 df 2	Average 18S-PPIA
												P1 df 3	Average 18S-PPIA					11.6623	1.79166
Calculation of CV												P1 df 3	Average 18S-PPIA
												P1 mb 1	Average 18S-PPIA					11.412	1.79166
CV (%) = ST DEV / AVG CT * 100												P1 mb 1	Average 18S-PPIA
												P1 mb 2	Average 18S-PPIA					11.5504	1.79166
CV of 1.75 % corresponds to a difference of 0.5 cycle												P1 mb 2	Average 18S-PPIA
between two replicates or to SD of ~0.35 at cycle 20												P1 mb 3	Average 18S-PPIA					12.0234	1.79166
												P1 mb 3	Average 18S-PPIA
												P1 cev 1	Average 18S-PPIA					11.5317	1.79166
												P1 cev 1	Average 18S-PPIA
												P1 cev 2	Average 18S-PPIA					11.7248	1.79166
												P1 cev 2	Average 18S-PPIA
												P1 cev 3	Average 18S-PPIA					11.4703	1.79166
												P1 cev 3	Average 18S-PPIA
												P2 fb 1	Average 18S-PPIA					13.3215	1.8141
												P2 fb 1	Average 18S-PPIA
												P2 fb 2	Average 18S-PPIA					13.2854	1.8141
												P2 fb 2	Average 18S-PPIA
												P2 fb 3	Average 18S-PPIA					13.1767	1.8141
												P2 fb 3	Average 18S-PPIA
												P2 df 1	Average 18S-PPIA					13.3692	1.8141
												P2 df 1	Average 18S-PPIA
												P2 df 2	Average 18S-PPIA					13.1633	1.8141
												P2 df 2	Average 18S-PPIA
												P2 df 3	Average 18S-PPIA					13.1779	1.8141
												P2 df 3	Average 18S-PPIA
												P2 mb 1	Average 18S-PPIA					13.4767	1.80616
												P2 mb 1	Average 18S-PPIA
												P2 mb 2	Average 18S-PPIA					13.1298	1.80616
												P2 mb 2	Average 18S-PPIA
												P2 mb 3	Average 18S-PPIA					13.0095	1.80616
												P2 mb 3	Average 18S-PPIA
												P2 cev 1	Average 18S-PPIA					13.3473	1.80616
												P2 cev 1	Average 18S-PPIA
												P2 cev 2	Average 18S-PPIA					13.1219	1.80616
												P2 cev 2	Average 18S-PPIA
												P2 cev 3	Average 18S-PPIA					13.3008	1.80616
												P2 cev 3	Average 18S-PPIA
												P3 fb 1	Average 18S-PPIA					13.3189	1.8141
												P3 fb 1	Average 18S-PPIA
												P3 fb 2	Average 18S-PPIA					13.1314	1.8141
												P3 fb 2	Average 18S-PPIA
												P3 fb 3	Average 18S-PPIA					12.8478	1.8141
												P3 fb 3	Average 18S-PPIA
												P3 df 1	Average 18S-PPIA					12.919	1.8141
												P3 df 1	Average 18S-PPIA
												P3 df 2	Average 18S-PPIA					13.1804	1.8141
												P3 df 2	Average 18S-PPIA
												P3 df 3	Average 18S-PPIA					12.9036	1.8141
												P3 df 3	Average 18S-PPIA
												P3 mb 1	Average 18S-PPIA					13.1473	1.80616
												P3 mb 1	Average 18S-PPIA
												P3 mb 2	Average 18S-PPIA					13.1895	1.80616
												P3 mb 2	Average 18S-PPIA
												P3 mb 3	Average 18S-PPIA					13.1261	1.80616
												P3 mb 3	Average 18S-PPIA
												P3 cev 1	Average 18S-PPIA					12.8523	1.80616
												P3 cev 1	Average 18S-PPIA
												P3 cev 2	Average 18S-PPIA					13.0414	1.80616
												P3 cev 2	Average 18S-PPIA
												P3 cev 3	Average 18S-PPIA					13.092	1.80616
												P3 cev 3	Average 18S-PPIA
												P4 fb	Average 18S-PPIA					11.7831	1.90315
												P4 fb	Average 18S-PPIA
												P4 df	Average 18S-PPIA					12.2281	1.90315
												P4 df	Average 18S-PPIA
												P4 mb	Average 18S-PPIA					11.5592	1.90315
												P4 mb	Average 18S-PPIA
												P4 cev	Average 18S-PPIA					12.0959	1.90315
												P4 cev	Average 18S-PPIA
[truncated: 2 more columns]

## Sheet: Figure 2A ATP1A1
	Sample Name	Detector	Ct	StdDev Ct	CV (%)	Warning	Average Ct	Corrected Ct	1+Efficiency
	huSkM	18SrRNA Hs99999901_m1	9.64	0.305	3.23607		9.425	9.425	1.62977
	huSkM	18SrRNA Hs99999901_m1	9.21	0.305
	RatEDL	18SrRNA Hs99999901_m1	13.84	0.109	0.792151		13.76	4.33167	1.62977
	RatEDL	18SrRNA Hs99999901_m1	13.68	0.109
	RatSoleus	18SrRNA Hs99999901_m1	13.34	0.046	0.344054		13.37	3.94167	1.62977
	RatSoleus	18SrRNA Hs99999901_m1	13.4	0.046
	RatBrain	18SrRNA Hs99999901_m1	13.23	0.064	0.4854		13.185	3.75667	1.62977
	RatBrain	18SrRNA Hs99999901_m1	13.14	0.064
	RatKidney	18SrRNA Hs99999901_m1	13.06	0.021	0.160981		13.045	3.61667	1.62977
	RatKidney	18SrRNA Hs99999901_m1	13.03	0.021
	L6	18SrRNA Hs99999901_m1	13.78	1.168	9.01931	High variability	12.95	3.52167	1.62977
	L6	18SrRNA Hs99999901_m1	12.12	1.168
Well	Sample Name	Detector	Ct	StdDev Ct	CV (%)	Warning	Average Ct	1+Efficiency	ATP1A1/18S
E1	huSkM	ATP1A1 Hs00167556_m1	30.32	0.002	0.00659631		30.32	1.86701	5.99923e-07
E2	huSkM	ATP1A1 Hs00167556_m1	30.32	0.002
A7	RatEDL	ATP1A1 Hs00167556_m1	Undetermined		#DIV/0!		#DIV/0!	1.86701	Undetermined
A8	RatEDL	ATP1A1 Hs00167556_m1	Undetermined
A11	RatSoleus	ATP1A1 Hs00167556_m1	Undetermined		#DIV/0!		#DIV/0!	1.86701	Undetermined
A12	RatSoleus	ATP1A1 Hs00167556_m1	Undetermined
A3	RatBrain	ATP1A1 Hs00167556_m1	Undetermined		#DIV/0!		#DIV/0!	1.86701	Undetermined
A4	RatBrain	ATP1A1 Hs00167556_m1	Undetermined
A5	RatKidney	ATP1A1 Hs00167556_m1	Undetermined		#DIV/0!		#DIV/0!	1.86701	Undetermined
A6	RatKidney	ATP1A1 Hs00167556_m1	Undetermined
A9	L6	ATP1A1 Hs00167556_m1	Undetermined		#DIV/0!		#DIV/0!	1.86701	Undetermined
A10	L6	ATP1A1 Hs00167556_m1	Undetermined
COMMENTS
Calculation of gene expression
[target/reference] = [(1+EFFreference)^CTreference]/[(1+EFFtarget)^CTtarget]
Suffix legend
huSkM - human semitendinosus muscle sample
Calculation of CV
CV (%) = ST DEV / AVG CT * 100
CV of 1.75 % corresponds to a difference of 0.5 cycle
between two replicates or to SD of ~0.35 at cycle 20

## Sheet: Figure 2B ATP1A2 specific
Well	Sample Name	Detector	Ct	StdDev Ct	CV (%)	Warning	Average Ct	Corrected Ct	1+Efficiency
D1	huSkM	18SrRNA Hs99999901_m1	22.14	0.078	0.351431		22.195	14.8552	1.87278
D2	huSkM	18SrRNA Hs99999901_m1	22.25	0.078
D3	HSMC	18SrRNA Hs99999901_m1	15.14	0.036	0.237389		15.165	7.82518	1.87278
D4	HSMC	18SrRNA Hs99999901_m1	15.19	0.036
D5	RatSoleus	18SrRNA Hs99999901_m1	18.69	0.021	0.11245		18.675	11.3352	1.87278
D6	RatSoleus	18SrRNA Hs99999901_m1	18.66	0.021
D7	RatEDL	18SrRNA Hs99999901_m1	18.82	0.127	0.671602		18.91	11.5702	1.87278
D8	RatEDL	18SrRNA Hs99999901_m1	19	0.127
D9	RatBrain	18SrRNA Hs99999901_m1	17.79	0.007	0.0393369		17.795	10.4552	1.87278
D10	RatBrain	18SrRNA Hs99999901_m1	17.8	0.007
D11	L6	18SrRNA Hs99999901_m1	19	0.285	1.51596		18.8	11.4602	1.87278
D12	L6	18SrRNA Hs99999901_m1	18.6	0.285
Well	Sample Name	Detector	Ct	StdDev Ct	CV (%)	Warning	Average Ct	1+Efficiency	ATP1A2/18S
B1	huSkM	ATP1A2 Hs01560077_m1	28.81	0.113	0.391139		28.89	1.80743	0.000418159
B2	huSkM	ATP1A2 Hs01560077_m1	28.97	0.113
B3	HSMC	ATP1A2 Hs01560077_m1	26	0.023	0.0885126		25.985	1.80743	2.83481e-05
B4	HSMC	ATP1A2 Hs01560077_m1	25.97	0.023
B5	RatSoleus	ATP1A2 Hs01560077_m1	Undetermined	0	#DIV/0!		#DIV/0!	1.80743	Undetermined
B6	RatSoleus	ATP1A2 Hs01560077_m1	Undetermined	0
B7	RatEDL	ATP1A2 Hs01560077_m1	Undetermined	0	#DIV/0!		#DIV/0!	1.80743	Undetermined
B8	RatEDL	ATP1A2 Hs01560077_m1	Undetermined	0
B9	RatBrain	ATP1A2 Hs01560077_m1	Undetermined	0	#DIV/0!		#DIV/0!	1.80743	Undetermined
B10	RatBrain	ATP1A2 Hs01560077_m1	Undetermined	0
B11	L6	ATP1A2 Hs01560077_m1	Undetermined	0	#DIV/0!		#DIV/0!	1.80743	Undetermined
B12	L6	ATP1A2 Hs01560077_m1	Undetermined	0
COMMENTS
Calculation of gene expression
[target/reference] = [(1+EFFreference)^CTreference]/[(1+EFFtarget)^CTtarget]
Suffix legend
huSkM - human semitendinosus muscle sample
HSMC - differentiated human skeletal muscle cells
Calculation of CV
CV (%) = ST DEV / AVG CT * 100
CV of 1.75 % corresponds to a difference of 0.5 cycle
between two replicates or to SD of ~0.35 at cycle 20

[truncated: 68 more sheets: Figure 2C ATP1A3 specific, Figure 2D ATP1B1, Figure 2E ATP1B2, Figure 2F ATP1B3, Figure 2G FXYD1 specific, Figure 2H FXYD5, Figure 2I ATP2A1, Figure 2J ATP2A2, Figure 2K ACTB, Figure 2L PPIA, Figure 2M ATP1A2 unspecific, Figure 2N ATP1A3 unspecific, Figure 2O FXYD1 unspecific, Figure 2P IL6, Figure 2Q IL6, Figure 2R IL7, Figure 2S IL8, Figure 2T IL15, Figure 2U OSTN, Figure 2V CTSB …]
